# Supplementary material for: The potential for cascading failures in the international trade network
Source: PLoS One. 2024 Mar 1;19(3):e0299833. doi: 10.1371/journal.pone.0299833 (PMC10906889; doi:10.1371/journal.pone.0299833)
Supplement: S1 Data — (ZIP) [file pone.0299833.s001.zip › node_1990_2022.csv]

Id	Label	Region	Year	GDP
ABW	Aruba	Latin America & Caribbean	1990	764.8871172
AFG	Afghanistan	South Asia	1990	0
AGO	Angola	Sub-Saharan Africa	1990	11228.76496
ALB	Albania	Europe & Central Asia	1990	2028.55375
ARE	United Arab Emirates	Middle East & North Africa	1990	50701.44375
ARG	Argentina	Latin America & Caribbean	1990	141352.3687
ARM	Armenia	Europe & Central Asia	1990	2256.838858
ASM	American Samoa	East Asia & Pacific	1990	0
ATG	Antigua and Barbuda	Latin America & Caribbean	1990	459.4690589
AUS	Australia	East Asia & Pacific	1990	310777.222
AUT	Austria	Europe & Central Asia	1990	166463.3867
AZE	Azerbaijan	Europe & Central Asia	1990	8858.006036
BDI	Burundi	Sub-Saharan Africa	1990	1132.101253
BEL	Belgium	Europe & Central Asia	1990	205331.7477
BEN	Benin	Sub-Saharan Africa	1990	1959.965244
BFA	Burkina Faso	Sub-Saharan Africa	1990	3101.301781
BGD	Bangladesh	South Asia	1990	31598.34123
BGR	Bulgaria	Europe & Central Asia	1990	20632.09091
BHR	Bahrain	Middle East & North Africa	1990	4229.787234
BHS	Bahamas The	Latin America & Caribbean	1990	3166
BIH	Bosnia and Herzegovina	Europe & Central Asia	1990	0
BLR	Belarus	Europe & Central Asia	1990	21650
BLZ	Belize	Latin America & Caribbean	1990	412.0864455
BMU	Bermuda	North America	1990	1592.4
BOL	Bolivia	Latin America & Caribbean	1990	4867.58262
BRA	Brazil	Latin America & Caribbean	1990	461951.782
BRB	Barbados	Latin America & Caribbean	1990	2012.131457
BRN	Brunei Darussalam	East Asia & Pacific	1990	3520.551724
BTN	Bhutan	South Asia	1990	299.7872758
BWA	Botswana	Sub-Saharan Africa	1990	3790.567052
CAF	Central African Republic	Sub-Saharan Africa	1990	1440.711396
CAN	Canada	North America	1990	593929.5509
CHE	Switzerland	Europe & Central Asia	1990	258066.553
CHL	Chile	Latin America & Caribbean	1990	33113.88782
CHN	China	East Asia & Pacific	1990	360857.9126
CIV	Cote d'Ivoire	Sub-Saharan Africa	1990	10795.85011
CMR	Cameroon	Sub-Saharan Africa	1990	11151.57805
COD	Congo Dem. Rep.	Sub-Saharan Africa	1990	9349.76458
COG	Congo Rep.	Sub-Saharan Africa	1990	2798.746051
COL	Colombia	Latin America & Caribbean	1990	47844.09071
COM	Comoros	Sub-Saharan Africa	1990	429.6221477
CPV	Cabo Verde	Sub-Saharan Africa	1990	306.8911073
CRI	Costa Rica	Latin America & Caribbean	1990	5711.687787
CUB	Cuba	Latin America & Caribbean	1990	28645.43657
CUW	Curacao	Latin America & Caribbean	1990	0
CYM	Cayman Islands	Latin America & Caribbean	1990	0
CYP	Cyprus	Europe & Central Asia	1990	5591.130218
CZE	Czech Republic	Europe & Central Asia	1990	40477.40322
DEU	Germany	Europe & Central Asia	1990	1771671.207
DJI	Djibouti	Middle East & North Africa	1990	452.3280873
DMA	Dominica	Latin America & Caribbean	1990	201.42873
DNK	Denmark	Europe & Central Asia	1990	138247.2858
DOM	Dominican Republic	Latin America & Caribbean	1990	7073.675545
DZA	Algeria	Middle East & North Africa	1990	62045.09964
ECU	Ecuador	Latin America & Caribbean	1990	15239.2781
EGY	Egypt Arab Rep.	Middle East & North Africa	1990	42978.91431
ERI	Eritrea	Sub-Saharan Africa	1990	0
ESP	Spain	Europe & Central Asia	1990	536558.5919
EST	Estonia	Europe & Central Asia	1990	0
ETH	Ethiopia	Sub-Saharan Africa	1990	12175.16676
FIN	Finland	Europe & Central Asia	1990	141438.3455
FJI	Fiji	East Asia & Pacific	1990	1337.024782
FRA	France	Europe & Central Asia	1990	1269179.617
FRO	Faroe Islands	Europe & Central Asia	1990	0
FSM	Micronesia Fed. Sts.	East Asia & Pacific	1990	147.2
GAB	Gabon	Sub-Saharan Africa	1990	5952.293766
GBR	United Kingdom	Europe & Central Asia	1990	1093169.389
GEO	Georgia	Europe & Central Asia	1990	7753.501868
GHA	Ghana	Sub-Saharan Africa	1990	5889.174825
GIB	Gibraltar	Europe & Central Asia	1990	0
GIN	Guinea	Sub-Saharan Africa	1990	2666.616177
GMB	Gambia The	Sub-Saharan Africa	1990	317.0833735
GNB	Guinea-Bissau	Sub-Saharan Africa	1990	243.9619955
GNQ	Equatorial Guinea	Sub-Saharan Africa	1990	112.1194065
GRC	Greece	Europe & Central Asia	1990	97891.09093
GRD	Grenada	Latin America & Caribbean	1990	278.098763
GRL	Greenland	Europe & Central Asia	1990	1018.970365
GTM	Guatemala	Latin America & Caribbean	1990	7650.125217
GUM	Guam	East Asia & Pacific	1990	0
GUY	Guyana	Latin America & Caribbean	1990	396.5822633
HKG	Hong Kong SAR China	East Asia & Pacific	1990	76928.29084
HND	Honduras	Latin America & Caribbean	1990	4923.009552
HRV	Croatia	Europe & Central Asia	1990	0
HTI	Haiti	Latin America & Caribbean	1990	3096.2898
HUN	Hungary	Europe & Central Asia	1990	0
IDN	Indonesia	East Asia & Pacific	1990	106140.7274
IMN	Isle of Man	Europe & Central Asia	1990	0
IND	India	South Asia	1990	320979.0264
IRL	Ireland	Europe & Central Asia	1990	49364.67995
IRN	Iran Islamic Rep.	Middle East & North Africa	1990	124813.2639
IRQ	Iraq	Middle East & North Africa	1990	179885.8154
ISL	Iceland	Europe & Central Asia	1990	6478.459747
ISR	Israel	Middle East & North Africa	1990	59011.27463
ITA	Italy	Europe & Central Asia	1990	1181222.653
JAM	Jamaica	Latin America & Caribbean	1990	4592.224067
JOR	Jordan	Middle East & North Africa	1990	4160.003917
JPN	Japan	East Asia & Pacific	1990	3132817.653
KAZ	Kazakhstan	Europe & Central Asia	1990	26932.7289
KEN	Kenya	Sub-Saharan Africa	1990	8572.359163
KGZ	Kyrgyz Republic	Europe & Central Asia	1990	2675
KHM	Cambodia	East Asia & Pacific	1990	0
KIR	Kiribati	East Asia & Pacific	1990	39.80953868
KNA	St. Kitts and Nevis	Latin America & Caribbean	1990	217.2589078
KOR	Korea Rep.	East Asia & Pacific	1990	283367.5257
KWT	Kuwait	Middle East & North Africa	1990	18427.77778
LAO	Lao PDR	East Asia & Pacific	1990	865.5598562
LBN	Lebanon	Middle East & North Africa	1990	2838.485354
LBR	Liberia	Sub-Saharan Africa	1990	0
LBY	Libya	Middle East & North Africa	1990	28901.83616
LCA	St. Lucia	Latin America & Caribbean	1990	579.6296296
LKA	Sri Lanka	South Asia	1990	8032.551173
LSO	Lesotho	Sub-Saharan Africa	1990	596.4151045
LTU	Lithuania	Europe & Central Asia	1990	0
LUX	Luxembourg	Europe & Central Asia	1990	13229.24795
LVA	Latvia	Europe & Central Asia	1990	0
MAC	Macao SAR China	East Asia & Pacific	1990	3220.920085
MAR	Morocco	Middle East & North Africa	1990	30180.10856
MDA	Moldova	Europe & Central Asia	1990	0
MDG	Madagascar	Sub-Saharan Africa	1990	3931.334871
MDV	Maldives	South Asia	1990	215.0890052
MEX	Mexico	Latin America & Caribbean	1990	261253.5828
MHL	Marshall Islands	East Asia & Pacific	1990	78.476
MKD	North Macedonia	Europe & Central Asia	1990	4699.646643
MLI	Mali	Sub-Saharan Africa	1990	2681.91203
MLT	Malta	Middle East & North Africa	1990	2547.163582
MMR	Myanmar	East Asia & Pacific	1990	0
MNE	Montenegro	Europe & Central Asia	1990	0
MNG	Mongolia	East Asia & Pacific	1990	2560.78566
MOZ	Mozambique	Sub-Saharan Africa	1990	0
MRT	Mauritania	Sub-Saharan Africa	1990	1506.914408
MUS	Mauritius	Sub-Saharan Africa	1990	2653.480001
MWI	Malawi	Sub-Saharan Africa	1990	1880.771556
MYS	Malaysia	East Asia & Pacific	1990	44024.17834
NAM	Namibia	Sub-Saharan Africa	1990	2785.764518
NCL	New Caledonia	East Asia & Pacific	1990	2529.310104
NER	Niger	Sub-Saharan Africa	1990	3536.335228
NGA	Nigeria	Sub-Saharan Africa	1990	54035.79539
NIC	Nicaragua	Latin America & Caribbean	1990	1009.455484
NLD	Netherlands	Europe & Central Asia	1990	318330.5119
NOR	Norway	Europe & Central Asia	1990	119791.6833
NPL	Nepal	South Asia	1990	3627.562403
NRU	Nauru	East Asia & Pacific	1990	0
NZL	New Zealand	East Asia & Pacific	1990	45495.12939
OMN	Oman	Middle East & North Africa	1990	11685.04551
PAK	Pakistan	South Asia	1990	40010.42397
PAN	Panama	Latin America & Caribbean	1990	6433.967
PER	Peru	Latin America & Caribbean	1990	26410.38667
PHL	Philippines	East Asia & Pacific	1990	44311.59376
PLW	Palau	East Asia & Pacific	1990	0
PNG	Papua New Guinea	East Asia & Pacific	1990	3219.730365
POL	Poland	Europe & Central Asia	1990	65977.74904
PRI	Puerto Rico	Latin America & Caribbean	1990	30603.919
PRK	Korea Dem. People<U+00A1><U+00AF>s Rep.	East Asia & Pacific	1990	0
PRT	Portugal	Europe & Central Asia	1990	78713.85979
PRY	Paraguay	Latin America & Caribbean	1990	5812.114523
PSE	West Bank and Gaza	Middle East & North Africa	1990	0
PYF	French Polynesia	East Asia & Pacific	1990	3181.206305
QAT	Qatar	Middle East & North Africa	1990	7360.439423
ROU	Romania	Europe & Central Asia	1990	38995.45455
RUS	Russian Federation	Europe & Central Asia	1990	516814.274
RWA	Rwanda	Sub-Saharan Africa	1990	2550.185618
SAU	Saudi Arabia	Middle East & North Africa	1990	117630.2718
SDN	Sudan	Sub-Saharan Africa	1990	12408.64754
SEN	Senegal	Sub-Saharan Africa	1990	7237.100724
SGP	Singapore	East Asia & Pacific	1990	36144.33677
SLB	Solomon Islands	East Asia & Pacific	1990	302.5150269
SLE	Sierra Leone	Sub-Saharan Africa	1990	649.6448268
SLV	El Salvador	Latin America & Caribbean	1990	4817.542204
SMR	San Marino	Europe & Central Asia	1990	0
SOM	Somalia	Sub-Saharan Africa	1990	917.044228
SRB	Serbia	Europe & Central Asia	1990	0
SSD	South Sudan	Sub-Saharan Africa	1990	0
STP	Sao Tome and Principe	Sub-Saharan Africa	1990	0
SUR	Suriname	Latin America & Caribbean	1990	388.4
SVK	Slovak Republic	Europe & Central Asia	1990	12747.38052
SVN	Slovenia	Europe & Central Asia	1990	18198.20551
SWE	Sweden	Europe & Central Asia	1990	261846.1945
SWZ	Eswatini	Sub-Saharan Africa	1990	1114.703088
SXM	Sint Maarten (Dutch part)	Latin America & Caribbean	1990	0
SYC	Seychelles	Sub-Saharan Africa	1990	368.5847589
SYR	Syrian Arab Republic	Middle East & North Africa	1990	12308.62428
TCA	Turks and Caicos Islands	Latin America & Caribbean	1990	0
TCD	Chad	Sub-Saharan Africa	1990	1738.605558
TGO	Togo	Sub-Saharan Africa	1990	1628.427515
THA	Thailand	East Asia & Pacific	1990	85343.06397
TJK	Tajikistan	Europe & Central Asia	1990	2629.395066
TKM	Turkmenistan	Europe & Central Asia	1990	3189.539641
TLS	Timor-Leste	East Asia & Pacific	1990	0
TON	Tonga	East Asia & Pacific	1990	113.5638216
TTO	Trinidad and Tobago	Latin America & Caribbean	1990	5068
TUN	Tunisia	Middle East & North Africa	1990	12290.56818
TUR	Turkey	Europe & Central Asia	1990	150676.2911
TUV	Tuvalu	East Asia & Pacific	1990	8.82444774
TZA	Tanzania	Sub-Saharan Africa	1990	4258.743263
UGA	Uganda	Sub-Saharan Africa	1990	4304.398866
UKR	Ukraine	Europe & Central Asia	1990	81456.91868
URY	Uruguay	Latin America & Caribbean	1990	9298.839655
USA	United States	North America	1990	5963144
UZB	Uzbekistan	Europe & Central Asia	1990	13360.60792
VCT	St. Vincent and the Grenadines	Latin America & Caribbean	1990	240.3652626
VEN	Venezuela RB	Latin America & Caribbean	1990	48598.31557
VNM	Vietnam	East Asia & Pacific	1990	6471.740806
VUT	Vanuatu	East Asia & Pacific	1990	158.397403
WSM	Samoa	East Asia & Pacific	1990	125.7662698
XKX	Kosovo	Europe & Central Asia	1990	0
YEM	Yemen Rep.	Middle East & North Africa	1990	5647.119229
ZAF	South Africa	Sub-Saharan Africa	1990	115552.349
ZMB	Zambia	Sub-Saharan Africa	1990	3285.217391
ZWE	Zimbabwe	Sub-Saharan Africa	1990	8783.8167
ABW	Aruba	Latin America & Caribbean	1991	872.1387151
AFG	Afghanistan	South Asia	1991	0
AGO	Angola	Sub-Saharan Africa	1991	10603.78454
ALB	Albania	Europe & Central Asia	1991	1099.559028
ARE	United Arab Emirates	Middle East & North Africa	1991	51552.16562
ARG	Argentina	Latin America & Caribbean	1991	189719.9843
ARM	Armenia	Europe & Central Asia	1991	2068.526522
ASM	American Samoa	East Asia & Pacific	1991	0
ATG	Antigua and Barbuda	Latin America & Caribbean	1991	481.7063333
AUS	Australia	East Asia & Pacific	1991	325310.4152
AUT	Austria	Europe & Central Asia	1991	173794.1777
AZE	Azerbaijan	Europe & Central Asia	1991	8792.365811
BDI	Burundi	Sub-Saharan Africa	1991	1167.398478
BEL	Belgium	Europe & Central Asia	1991	210510.9993
BEN	Benin	Sub-Saharan Africa	1991	1986.43786
BFA	Burkina Faso	Sub-Saharan Africa	1991	3135.045684
BGD	Bangladesh	South Asia	1991	30957.48395
BGR	Bulgaria	Europe & Central Asia	1991	10943.54839
BHR	Bahrain	Middle East & North Africa	1991	4616.223404
BHS	Bahamas The	Latin America & Caribbean	1991	3111.16
BIH	Bosnia and Herzegovina	Europe & Central Asia	1991	0
BLR	Belarus	Europe & Central Asia	1991	18000
BLZ	Belize	Latin America & Caribbean	1991	444.72075
BMU	Bermuda	North America	1991	1634.899968
BOL	Bolivia	Latin America & Caribbean	1991	5343.274312
BRA	Brazil	Latin America & Caribbean	1991	602860
BRB	Barbados	Latin America & Caribbean	1991	2020.583702
BRN	Brunei Darussalam	East Asia & Pacific	1991	3701.667053
BTN	Bhutan	South Asia	1991	250.0458399
BWA	Botswana	Sub-Saharan Africa	1991	3942.792837
CAF	Central African Republic	Sub-Saharan Africa	1991	1377.375031
CAN	Canada	North America	1991	610328.1836
CHE	Switzerland	Europe & Central Asia	1991	261113.7874
CHL	Chile	Latin America & Caribbean	1991	37834.79373
CHN	China	East Asia & Pacific	1991	383373.3181
CIV	Cote d'Ivoire	Sub-Saharan Africa	1991	10492.62892
CMR	Cameroon	Sub-Saharan Africa	1991	12434.37
COD	Congo Dem. Rep.	Sub-Saharan Africa	1991	9625.436873
COG	Congo Rep.	Sub-Saharan Africa	1991	2724.853593
COL	Colombia	Latin America & Caribbean	1991	49175.56591
COM	Comoros	Sub-Saharan Africa	1991	424.1087966
CPV	Cabo Verde	Sub-Saharan Africa	1991	319.8270586
CRI	Costa Rica	Latin America & Caribbean	1991	7168.99967
CUB	Cuba	Latin America & Caribbean	1991	24316.55603
CUW	Curacao	Latin America & Caribbean	1991	0
CYM	Cayman Islands	Latin America & Caribbean	1991	0
CYP	Cyprus	Europe & Central Asia	1991	5770.197348
CZE	Czech Republic	Europe & Central Asia	1991	29675.50227
DEU	Germany	Europe & Central Asia	1991	1868945.197
DJI	Djibouti	Middle East & North Africa	1991	462.4219985
DMA	Dominica	Latin America & Caribbean	1991	219.7632222
DNK	Denmark	Europe & Central Asia	1991	139224.6888
DOM	Dominican Republic	Latin America & Caribbean	1991	9734.321854
DZA	Algeria	Middle East & North Africa	1991	45715.36709
ECU	Ecuador	Latin America & Caribbean	1991	16988.53527
EGY	Egypt Arab Rep.	Middle East & North Africa	1991	37387.83649
ERI	Eritrea	Sub-Saharan Africa	1991	0
ESP	Spain	Europe & Central Asia	1991	577166.1742
EST	Estonia	Europe & Central Asia	1991	0
ETH	Ethiopia	Sub-Saharan Africa	1991	13463.86836
FIN	Finland	Europe & Central Asia	1991	127773.8568
FJI	Fiji	East Asia & Pacific	1991	1383.84386
FRA	France	Europe & Central Asia	1991	1269276.828
FRO	Faroe Islands	Europe & Central Asia	1991	0
FSM	Micronesia Fed. Sts.	East Asia & Pacific	1991	166.2
GAB	Gabon	Sub-Saharan Africa	1991	5402.919957
GBR	United Kingdom	Europe & Central Asia	1991	1142797.178
GEO	Georgia	Europe & Central Asia	1991	6357.615894
GHA	Ghana	Sub-Saharan Africa	1991	6596.546196
GIB	Gibraltar	Europe & Central Asia	1991	0
GIN	Guinea	Sub-Saharan Africa	1991	3014.890569
GMB	Gambia The	Sub-Saharan Africa	1991	690.3143214
GNB	Guinea-Bissau	Sub-Saharan Africa	1991	257.1503741
GNQ	Equatorial Guinea	Sub-Saharan Africa	1991	110.9060321
GRC	Greece	Europe & Central Asia	1991	105143.2324
GRD	Grenada	Latin America & Caribbean	1991	300.7578889
GRL	Greenland	Europe & Central Asia	1991	1016.493395
GTM	Guatemala	Latin America & Caribbean	1991	9406.097735
GUM	Guam	East Asia & Pacific	1991	0
GUY	Guyana	Latin America & Caribbean	1991	348.5330948
HKG	Hong Kong SAR China	East Asia & Pacific	1991	88959.62014
HND	Honduras	Latin America & Caribbean	1991	4648.668479
HRV	Croatia	Europe & Central Asia	1991	0
HTI	Haiti	Latin America & Caribbean	1991	3473.540602
HUN	Hungary	Europe & Central Asia	1991	34753.56969
IDN	Indonesia	East Asia & Pacific	1991	116621.9962
IMN	Isle of Man	Europe & Central Asia	1991	0
IND	India	South Asia	1991	270105.3419
IRL	Ireland	Europe & Central Asia	1991	49847.12714
IRN	Iran Islamic Rep.	Middle East & North Africa	1991	0
IRQ	Iraq	Middle East & North Africa	1991	0
ISL	Iceland	Europe & Central Asia	1991	6920.116563
ISR	Israel	Middle East & North Africa	1991	67558.01299
ITA	Italy	Europe & Central Asia	1991	1246220.155
JAM	Jamaica	Latin America & Caribbean	1991	4071.219198
JOR	Jordan	Middle East & North Africa	1991	4344.250257
JPN	Japan	East Asia & Pacific	1991	3584420.077
KAZ	Kazakhstan	Europe & Central Asia	1991	24881.13559
KEN	Kenya	Sub-Saharan Africa	1991	8151.479004
KGZ	Kyrgyz Republic	Europe & Central Asia	1991	2569.444444
KHM	Cambodia	East Asia & Pacific	1991	0
KIR	Kiribati	East Asia & Pacific	1991	47.51518928
KNA	St. Kitts and Nevis	Latin America & Caribbean	1991	220.5395185
KOR	Korea Rep.	East Asia & Pacific	1991	330648.5307
KWT	Kuwait	Middle East & North Africa	1991	11008.79318
LAO	Lao PDR	East Asia & Pacific	1991	1028.087972
LBN	Lebanon	Middle East & North Africa	1991	4690.415093
LBR	Liberia	Sub-Saharan Africa	1991	0
LBY	Libya	Middle East & North Africa	1991	31995.01247
LCA	St. Lucia	Latin America & Caribbean	1991	613.7037037
LKA	Sri Lanka	South Asia	1991	9000.362582
LSO	Lesotho	Sub-Saharan Africa	1991	704.3291928
LTU	Lithuania	Europe & Central Asia	1991	0
LUX	Luxembourg	Europe & Central Asia	1991	14321.8788
LVA	Latvia	Europe & Central Asia	1991	0
MAC	Macao SAR China	East Asia & Pacific	1991	3735.117374
MAR	Morocco	Middle East & North Africa	1991	32285.38817
MDA	Moldova	Europe & Central Asia	1991	0
MDG	Madagascar	Sub-Saharan Africa	1991	3254.713056
MDV	Maldives	South Asia	1991	244.4682927
MEX	Mexico	Latin America & Caribbean	1991	313142.7685
MHL	Marshall Islands	East Asia & Pacific	1991	82.507
MKD	North Macedonia	Europe & Central Asia	1991	4938.77551
MLI	Mali	Sub-Saharan Africa	1991	2724.131545
MLT	Malta	Middle East & North Africa	1991	2750.041434
MMR	Myanmar	East Asia & Pacific	1991	0
MNE	Montenegro	Europe & Central Asia	1991	0
MNG	Mongolia	East Asia & Pacific	1991	2379.018326
MOZ	Mozambique	Sub-Saharan Africa	1991	3704.316975
MRT	Mauritania	Sub-Saharan Africa	1991	2133.693478
MUS	Mauritius	Sub-Saharan Africa	1991	2856.890681
MWI	Malawi	Sub-Saharan Africa	1991	2203.545857
MYS	Malaysia	East Asia & Pacific	1991	49143.14809
NAM	Namibia	Sub-Saharan Africa	1991	2992.650454
NCL	New Caledonia	East Asia & Pacific	1991	2653.781596
NER	Niger	Sub-Saharan Africa	1991	3309.124416
NGA	Nigeria	Sub-Saharan Africa	1991	49118.43305
NIC	Nicaragua	Latin America & Caribbean	1991	1488.804124
NLD	Netherlands	Europe & Central Asia	1991	327500.3283
NOR	Norway	Europe & Central Asia	1991	121872.4645
NPL	Nepal	South Asia	1991	3921.476085
NRU	Nauru	East Asia & Pacific	1991	0
NZL	New Zealand	East Asia & Pacific	1991	42745.32973
OMN	Oman	Middle East & North Africa	1991	11341.48244
PAK	Pakistan	South Asia	1991	45625.2347
PAN	Panama	Latin America & Caribbean	1991	7074.6755
PER	Peru	Latin America & Caribbean	1991	34341.466
PHL	Philippines	East Asia & Pacific	1991	45417.5613
PLW	Palau	East Asia & Pacific	1991	0
PNG	Papua New Guinea	East Asia & Pacific	1991	3787.394958
POL	Poland	Europe & Central Asia	1991	85500.93593
PRI	Puerto Rico	Latin America & Caribbean	1991	32287.031
PRK	Korea Dem. People<U+00A1><U+00AF>s Rep.	East Asia & Pacific	1991	0
PRT	Portugal	Europe & Central Asia	1991	89233.59983
PRY	Paraguay	Latin America & Caribbean	1991	6984.367763
PSE	West Bank and Gaza	Middle East & North Africa	1991	0
PYF	French Polynesia	East Asia & Pacific	1991	3267.36761
QAT	Qatar	Middle East & North Africa	1991	6883.516484
ROU	Romania	Europe & Central Asia	1991	28998.68421
RUS	Russian Federation	Europe & Central Asia	1991	517962.963
RWA	Rwanda	Sub-Saharan Africa	1991	1911.60097
SAU	Saudi Arabia	Middle East & North Africa	1991	132223.2685
SDN	Sudan	Sub-Saharan Africa	1991	11379.22222
SEN	Senegal	Sub-Saharan Africa	1991	7111.252866
SGP	Singapore	East Asia & Pacific	1991	45466.16498
SLB	Solomon Islands	East Asia & Pacific	1991	320.3550906
SLE	Sierra Leone	Sub-Saharan Africa	1991	779.9814589
SLV	El Salvador	Latin America & Caribbean	1991	5252.3424
SMR	San Marino	Europe & Central Asia	1991	0
SOM	Somalia	Sub-Saharan Africa	1991	0
SRB	Serbia	Europe & Central Asia	1991	0
SSD	South Sudan	Sub-Saharan Africa	1991	0
STP	Sao Tome and Principe	Sub-Saharan Africa	1991	0
SUR	Suriname	Latin America & Caribbean	1991	448.1
SVK	Slovak Republic	Europe & Central Asia	1991	14272.20151
SVN	Slovenia	Europe & Central Asia	1991	13263.6887
SWE	Sweden	Europe & Central Asia	1991	274229.0343
SWZ	Eswatini	Sub-Saharan Africa	1991	1156.141998
SXM	Sint Maarten (Dutch part)	Latin America & Caribbean	1991	0
SYC	Seychelles	Sub-Saharan Africa	1991	374.3595561
SYR	Syrian Arab Republic	Middle East & North Africa	1991	12981.83333
TCA	Turks and Caicos Islands	Latin America & Caribbean	1991	0
TCD	Chad	Sub-Saharan Africa	1991	1877.138042
TGO	Togo	Sub-Saharan Africa	1991	1602.299863
THA	Thailand	East Asia & Pacific	1991	98234.69572
TJK	Tajikistan	Europe & Central Asia	1991	2534.72048
TKM	Turkmenistan	Europe & Central Asia	1991	3208.098919
TLS	Timor-Leste	East Asia & Pacific	1991	0
TON	Tonga	East Asia & Pacific	1991	132.2011414
TTO	Trinidad and Tobago	Latin America & Caribbean	1991	5307.905882
TUN	Tunisia	Middle East & North Africa	1991	13074.78261
TUR	Turkey	Europe & Central Asia	1991	150027.8333
TUV	Tuvalu	East Asia & Pacific	1991	9.365165914
TZA	Tanzania	Sub-Saharan Africa	1991	4956.588279
UGA	Uganda	Sub-Saharan Africa	1991	3321.729057
UKR	Ukraine	Europe & Central Asia	1991	77464.56115
URY	Uruguay	Latin America & Caribbean	1991	11205.97116
USA	United States	North America	1991	6158129
UZB	Uzbekistan	Europe & Central Asia	1991	13677.62222
VCT	St. Vincent and the Grenadines	Latin America & Caribbean	1991	254.8296296
VEN	Venezuela RB	Latin America & Caribbean	1991	53476.97183
VNM	Vietnam	East Asia & Pacific	1991	9613.36952
VUT	Vanuatu	East Asia & Pacific	1991	188.8699857
WSM	Samoa	East Asia & Pacific	1991	125.5972054
XKX	Kosovo	Europe & Central Asia	1991	0
YEM	Yemen Rep.	Middle East & North Africa	1991	5930.37037
ZAF	South Africa	Sub-Saharan Africa	1991	123942.7592
ZMB	Zambia	Sub-Saharan Africa	1991	3378.882353
ZWE	Zimbabwe	Sub-Saharan Africa	1991	8641.4817
ABW	Aruba	Latin America & Caribbean	1992	958.4631844
AFG	Afghanistan	South Asia	1992	0
AGO	Angola	Sub-Saharan Africa	1992	8307.810974
ALB	Albania	Europe & Central Asia	1992	652.1749908
ARE	United Arab Emirates	Middle East & North Africa	1992	54239.17189
ARG	Argentina	Latin America & Caribbean	1992	228788.6172
ARM	Armenia	Europe & Central Asia	1992	1272.577456
ASM	American Samoa	East Asia & Pacific	1992	0
ATG	Antigua and Barbuda	Latin America & Caribbean	1992	499.2811481
AUS	Australia	East Asia & Pacific	1992	324878.8741
AUT	Austria	Europe & Central Asia	1992	195078.1263
AZE	Azerbaijan	Europe & Central Asia	1992	4991.350458
BDI	Burundi	Sub-Saharan Africa	1992	1083.037671
BEL	Belgium	Europe & Central Asia	1992	234781.6521
BEN	Benin	Sub-Saharan Africa	1992	1695.315306
BFA	Burkina Faso	Sub-Saharan Africa	1992	2240.264712
BGD	Bangladesh	South Asia	1992	31708.87459
BGR	Bulgaria	Europe & Central Asia	1992	10350.51546
BHR	Bahrain	Middle East & North Africa	1992	4751.06383
BHS	Bahamas The	Latin America & Caribbean	1992	3109
BIH	Bosnia and Herzegovina	Europe & Central Asia	1992	0
BLR	Belarus	Europe & Central Asia	1992	17037.03704
BLZ	Belize	Latin America & Caribbean	1992	518.2391
BMU	Bermuda	North America	1992	1679.900032
BOL	Bolivia	Latin America & Caribbean	1992	5643.893347
BRA	Brazil	Latin America & Caribbean	1992	400599.25
BRB	Barbados	Latin America & Caribbean	1992	1957
BRN	Brunei Darussalam	East Asia & Pacific	1992	4183.548189
BTN	Bhutan	South Asia	1992	250.7943596
BWA	Botswana	Sub-Saharan Africa	1992	4146.513722
CAF	Central African Republic	Sub-Saharan Africa	1992	1411.917558
CAN	Canada	North America	1992	592387.6893
CHE	Switzerland	Europe & Central Asia	1992	271814.3668
CHL	Chile	Latin America & Caribbean	1992	45964.32756
CHN	China	East Asia & Pacific	1992	426915.7127
CIV	Cote d'Ivoire	Sub-Saharan Africa	1992	11152.97132
CMR	Cameroon	Sub-Saharan Africa	1992	11396.31099
COD	Congo Dem. Rep.	Sub-Saharan Africa	1992	8227.343907
COG	Congo Rep.	Sub-Saharan Africa	1992	2933.222714
COL	Colombia	Latin America & Caribbean	1992	58418.98544
COM	Comoros	Sub-Saharan Africa	1992	457.3885789
CPV	Cabo Verde	Sub-Saharan Africa	1992	357.1609853
CRI	Costa Rica	Latin America & Caribbean	1992	8528.593421
CUB	Cuba	Latin America & Caribbean	1992	22085.85824
CUW	Curacao	Latin America & Caribbean	1992	0
CYM	Cayman Islands	Latin America & Caribbean	1992	0
CYP	Cyprus	Europe & Central Asia	1992	6912.150456
CZE	Czech Republic	Europe & Central Asia	1992	34590.05281
DEU	Germany	Europe & Central Asia	1992	2131571.697
DJI	Djibouti	Middle East & North Africa	1992	478.0583049
DMA	Dominica	Latin America & Caribbean	1992	234.0582593
DNK	Denmark	Europe & Central Asia	1992	152915.6545
DOM	Dominican Republic	Latin America & Caribbean	1992	11356.27134
DZA	Algeria	Middle East & North Africa	1992	48003.29822
ECU	Ecuador	Latin America & Caribbean	1992	18094.23812
EGY	Egypt Arab Rep.	Middle East & North Africa	1992	41855.98652
ERI	Eritrea	Sub-Saharan Africa	1992	477.1016516
ESP	Spain	Europe & Central Asia	1992	630916.0187
EST	Estonia	Europe & Central Asia	1992	0
ETH	Ethiopia	Sub-Saharan Africa	1992	10492.99308
FIN	Finland	Europe & Central Asia	1992	112532.5192
FJI	Fiji	East Asia & Pacific	1992	1531.803061
FRA	France	Europe & Central Asia	1992	1401465.923
FRO	Faroe Islands	Europe & Central Asia	1992	0
FSM	Micronesia Fed. Sts.	East Asia & Pacific	1992	178.1
GAB	Gabon	Sub-Saharan Africa	1992	5592.390849
GBR	United Kingdom	Europe & Central Asia	1992	1179659.53
GEO	Georgia	Europe & Central Asia	1992	3690.328964
GHA	Ghana	Sub-Saharan Africa	1992	6413.901602
GIB	Gibraltar	Europe & Central Asia	1992	0
GIN	Guinea	Sub-Saharan Africa	1992	3284.625277
GMB	Gambia The	Sub-Saharan Africa	1992	714.2554605
GNB	Guinea-Bissau	Sub-Saharan Africa	1992	226.3134437
GNQ	Equatorial Guinea	Sub-Saharan Africa	1992	134.7071844
GRC	Greece	Europe & Central Asia	1992	116224.673
GRD	Grenada	Latin America & Caribbean	1992	310.1604444
GRL	Greenland	Europe & Central Asia	1992	1037.921837
GTM	Guatemala	Latin America & Caribbean	1992	10440.84217
GUM	Guam	East Asia & Pacific	1992	0
GUY	Guyana	Latin America & Caribbean	1992	373.5731415
HKG	Hong Kong SAR China	East Asia & Pacific	1992	104272.2786
HND	Honduras	Latin America & Caribbean	1992	4943.700431
HRV	Croatia	Europe & Central Asia	1992	0
HTI	Haiti	Latin America & Caribbean	1992	2257.121668
HUN	Hungary	Europe & Central Asia	1992	38730.58592
IDN	Indonesia	East Asia & Pacific	1992	128026.9666
IMN	Isle of Man	Europe & Central Asia	1992	0
IND	India	South Asia	1992	288208.4304
IRL	Ireland	Europe & Central Asia	1992	55985.50502
IRN	Iran Islamic Rep.	Middle East & North Africa	1992	0
IRQ	Iraq	Middle East & North Africa	1992	0
ISL	Iceland	Europe & Central Asia	1992	7091.625419
ISR	Israel	Middle East & North Africa	1992	75607.00699
ITA	Italy	Europe & Central Asia	1992	1320161.646
JAM	Jamaica	Latin America & Caribbean	1992	3530.892749
JOR	Jordan	Middle East & North Africa	1992	5390.688438
JPN	Japan	East Asia & Pacific	1992	3908809.463
KAZ	Kazakhstan	Europe & Central Asia	1992	24906.93956
KEN	Kenya	Sub-Saharan Africa	1992	8209.129172
KGZ	Kyrgyz Republic	Europe & Central Asia	1992	2316.5625
KHM	Cambodia	East Asia & Pacific	1992	0
KIR	Kiribati	East Asia & Pacific	1992	47.73795535
KNA	St. Kitts and Nevis	Latin America & Caribbean	1992	242.1354074
KOR	Korea Rep.	East Asia & Pacific	1992	355525.2674
KWT	Kuwait	Middle East & North Africa	1992	19858.55521
LAO	Lao PDR	East Asia & Pacific	1992	1127.806945
LBN	Lebanon	Middle East & North Africa	1992	5843.579161
LBR	Liberia	Sub-Saharan Africa	1992	0
LBY	Libya	Middle East & North Africa	1992	33881.39205
LCA	St. Lucia	Latin America & Caribbean	1992	674.0740741
LKA	Sri Lanka	South Asia	1992	9703.011636
LSO	Lesotho	Sub-Saharan Africa	1992	831.0339411
LTU	Lithuania	Europe & Central Asia	1992	0
LUX	Luxembourg	Europe & Central Asia	1992	16065.74078
LVA	Latvia	Europe & Central Asia	1992	0
MAC	Macao SAR China	East Asia & Pacific	1992	4879.018602
MAR	Morocco	Middle East & North Africa	1992	33711.06943
MDA	Moldova	Europe & Central Asia	1992	0
MDG	Madagascar	Sub-Saharan Africa	1992	3714.967007
MDV	Maldives	South Asia	1992	284.8533586
MEX	Mexico	Latin America & Caribbean	1992	363157.5982
MHL	Marshall Islands	East Asia & Pacific	1992	91.063
MKD	North Macedonia	Europe & Central Asia	1992	2436.849342
MLI	Mali	Sub-Saharan Africa	1992	2830.673389
MLT	Malta	Middle East & North Africa	1992	3021.910217
MMR	Myanmar	East Asia & Pacific	1992	0
MNE	Montenegro	Europe & Central Asia	1992	0
MNG	Mongolia	East Asia & Pacific	1992	1317.611864
MOZ	Mozambique	Sub-Saharan Africa	1992	2644.983402
MRT	Mauritania	Sub-Saharan Africa	1992	2164.292208
MUS	Mauritius	Sub-Saharan Africa	1992	3224.267548
MWI	Malawi	Sub-Saharan Africa	1992	1799.517082
MYS	Malaysia	East Asia & Pacific	1992	59167.55016
NAM	Namibia	Sub-Saharan Africa	1992	3424.73352
NCL	New Caledonia	East Asia & Pacific	1992	2923.764926
NER	Niger	Sub-Saharan Africa	1992	3411.197113
NGA	Nigeria	Sub-Saharan Africa	1992	47794.92581
NIC	Nicaragua	Latin America & Caribbean	1992	1792.8
NLD	Netherlands	Europe & Central Asia	1992	362962.8718
NOR	Norway	Europe & Central Asia	1992	130838.0401
NPL	Nepal	South Asia	1992	3401.211581
NRU	Nauru	East Asia & Pacific	1992	0
NZL	New Zealand	East Asia & Pacific	1992	41649.82986
OMN	Oman	Middle East & North Africa	1992	12452.27568
PAK	Pakistan	South Asia	1992	48884.60685
PAN	Panama	Latin America & Caribbean	1992	8042.3377
PER	Peru	Latin America & Caribbean	1992	35966.3023
PHL	Philippines	East Asia & Pacific	1992	52976.34493
PLW	Palau	East Asia & Pacific	1992	0
PNG	Papua New Guinea	East Asia & Pacific	1992	4377.98051
POL	Poland	Europe & Central Asia	1992	94337.05069
PRI	Puerto Rico	Latin America & Caribbean	1992	34630.43
PRK	Korea Dem. People<U+00A1><U+00AF>s Rep.	East Asia & Pacific	1992	0
PRT	Portugal	Europe & Central Asia	1992	107592.0989
PRY	Paraguay	Latin America & Caribbean	1992	7157.424031
PSE	West Bank and Gaza	Middle East & North Africa	1992	0
PYF	French Polynesia	East Asia & Pacific	1992	3558.21511
QAT	Qatar	Middle East & North Africa	1992	7646.153984
ROU	Romania	Europe & Central Asia	1992	25121.66667
RUS	Russian Federation	Europe & Central Asia	1992	460290.5569
RWA	Rwanda	Sub-Saharan Africa	1992	2029.026704
SAU	Saudi Arabia	Middle East & North Africa	1992	137087.8767
SDN	Sudan	Sub-Saharan Africa	1992	7034.219713
SEN	Senegal	Sub-Saharan Africa	1992	7602.005274
SGP	Singapore	East Asia & Pacific	1992	52130.26397
SLB	Solomon Islands	East Asia & Pacific	1992	378.7780472
SLE	Sierra Leone	Sub-Saharan Africa	1992	679.9979976
SLV	El Salvador	Latin America & Caribbean	1992	5813.3993
SMR	San Marino	Europe & Central Asia	1992	0
SOM	Somalia	Sub-Saharan Africa	1992	0
SRB	Serbia	Europe & Central Asia	1992	0
SSD	South Sudan	Sub-Saharan Africa	1992	0
STP	Sao Tome and Principe	Sub-Saharan Africa	1992	0
SUR	Suriname	Latin America & Caribbean	1992	404.6
SVK	Slovak Republic	Europe & Central Asia	1992	15495.51443
SVN	Slovenia	Europe & Central Asia	1992	13101.0566
SWE	Sweden	Europe & Central Asia	1992	284321.1156
SWZ	Eswatini	Sub-Saharan Africa	1992	1284.766234
SXM	Sint Maarten (Dutch part)	Latin America & Caribbean	1992	0
SYC	Seychelles	Sub-Saharan Africa	1992	433.6671938
SYR	Syrian Arab Republic	Middle East & North Africa	1992	13253.5659
TCA	Turks and Caicos Islands	Latin America & Caribbean	1992	0
TCD	Chad	Sub-Saharan Africa	1992	1881.847677
TGO	Togo	Sub-Saharan Africa	1992	1692.95911
THA	Thailand	East Asia & Pacific	1992	111452.8694
TJK	Tajikistan	Europe & Central Asia	1992	1909.246641
TKM	Turkmenistan	Europe & Central Asia	1992	3200.539816
TLS	Timor-Leste	East Asia & Pacific	1992	0
TON	Tonga	East Asia & Pacific	1992	137.0662906
TTO	Trinidad and Tobago	Latin America & Caribbean	1992	5439.552941
TUN	Tunisia	Middle East & North Africa	1992	15497.2863
TUR	Turkey	Europe & Central Asia	1992	158459.1304
TUV	Tuvalu	East Asia & Pacific	1992	9.742949471
TZA	Tanzania	Sub-Saharan Africa	1992	4601.413264
UGA	Uganda	Sub-Saharan Africa	1992	2857.45786
UKR	Ukraine	Europe & Central Asia	1992	73942.23533
URY	Uruguay	Latin America & Caribbean	1992	12878.19988
USA	United States	North America	1992	6520327
UZB	Uzbekistan	Europe & Central Asia	1992	12941.29738
VCT	St. Vincent and the Grenadines	Latin America & Caribbean	1992	277.9541111
VEN	Venezuela RB	Latin America & Caribbean	1992	60401.79825
VNM	Vietnam	East Asia & Pacific	1992	9866.990236
VUT	Vanuatu	East Asia & Pacific	1992	196.142585
WSM	Samoa	East Asia & Pacific	1992	132.3030414
XKX	Kosovo	Europe & Central Asia	1992	0
YEM	Yemen Rep.	Middle East & North Africa	1992	6463.649985
ZAF	South Africa	Sub-Saharan Africa	1992	134544.5631
ZMB	Zambia	Sub-Saharan Africa	1992	3181.921788
ZWE	Zimbabwe	Sub-Saharan Africa	1992	6751.4722
ABW	Aruba	Latin America & Caribbean	1993	1082.979721
AFG	Afghanistan	South Asia	1993	0
AGO	Angola	Sub-Saharan Africa	1993	5768.720422
ALB	Albania	Europe & Central Asia	1993	1185.315468
ARE	United Arab Emirates	Middle East & North Africa	1993	55625.17025
ARG	Argentina	Latin America & Caribbean	1993	236741.715
ARM	Armenia	Europe & Central Asia	1993	1201.313201
ASM	American Samoa	East Asia & Pacific	1993	0
ATG	Antigua and Barbuda	Latin America & Caribbean	1993	535.1727778
AUS	Australia	East Asia & Pacific	1993	311544.407
AUT	Austria	Europe & Central Asia	1993	190379.7209
AZE	Azerbaijan	Europe & Central Asia	1993	3970.953396
BDI	Burundi	Sub-Saharan Africa	1993	938.632612
BEL	Belgium	Europe & Central Asia	1993	224721.7956
BEN	Benin	Sub-Saharan Africa	1993	2274.557914
BFA	Burkina Faso	Sub-Saharan Africa	1993	2332.018011
BGD	Bangladesh	South Asia	1993	33166.51942
BGR	Bulgaria	Europe & Central Asia	1993	10829.71014
BHR	Bahrain	Middle East & North Africa	1993	5200.265957
BHS	Bahamas The	Latin America & Caribbean	1993	3092
BIH	Bosnia and Herzegovina	Europe & Central Asia	1993	0
BLR	Belarus	Europe & Central Asia	1993	16280.99174
BLZ	Belize	Latin America & Caribbean	1993	559.85825
BMU	Bermuda	North America	1993	1820.359936
BOL	Bolivia	Latin America & Caribbean	1993	5734.676561
BRA	Brazil	Latin America & Caribbean	1993	437798.5776
BRB	Barbados	Latin America & Caribbean	1993	2063.342117
BRN	Brunei Darussalam	East Asia & Pacific	1993	4105.706152
BTN	Bhutan	South Asia	1993	235.2395704
BWA	Botswana	Sub-Saharan Africa	1993	4160.086253
CAF	Central African Republic	Sub-Saharan Africa	1993	1278.781167
CAN	Canada	North America	1993	577170.762
CHE	Switzerland	Europe & Central Asia	1993	264353.0081
CHL	Chile	Latin America & Caribbean	1993	49297.77313
CHN	China	East Asia & Pacific	1993	444731.2824
CIV	Cote d'Ivoire	Sub-Saharan Africa	1993	11045.75947
CMR	Cameroon	Sub-Saharan Africa	1993	15498.17931
COD	Congo Dem. Rep.	Sub-Saharan Africa	1993	10706.25994
COG	Congo Rep.	Sub-Saharan Africa	1993	1918.970032
COL	Colombia	Latin America & Caribbean	1993	66446.8048
COM	Comoros	Sub-Saharan Africa	1993	452.8814431
CPV	Cabo Verde	Sub-Saharan Africa	1993	490.4173897
CRI	Costa Rica	Latin America & Caribbean	1993	9537.297723
CUB	Cuba	Latin America & Caribbean	1993	22367.25486
CUW	Curacao	Latin America & Caribbean	1993	0
CYM	Cayman Islands	Latin America & Caribbean	1993	0
CYP	Cyprus	Europe & Central Asia	1993	6590.291048
CZE	Czech Republic	Europe & Central Asia	1993	40614.3502
DEU	Germany	Europe & Central Asia	1993	2071323.79
DJI	Djibouti	Middle East & North Africa	1993	466.0484692
DMA	Dominica	Latin America & Caribbean	1993	245.5275926
DNK	Denmark	Europe & Central Asia	1993	143195.627
DOM	Dominican Republic	Latin America & Caribbean	1993	13081.0424
DZA	Algeria	Middle East & North Africa	1993	49946.45521
ECU	Ecuador	Latin America & Caribbean	1993	18938.71736
EGY	Egypt Arab Rep.	Middle East & North Africa	1993	46578.63145
ERI	Eritrea	Sub-Saharan Africa	1993	467.8727148
ESP	Spain	Europe & Central Asia	1993	525075.6362
EST	Estonia	Europe & Central Asia	1993	4006.982535
ETH	Ethiopia	Sub-Saharan Africa	1993	8830.712714
FIN	Finland	Europe & Central Asia	1993	89214.11471
FJI	Fiji	East Asia & Pacific	1993	1635.426125
FRA	France	Europe & Central Asia	1993	1322815.613
FRO	Faroe Islands	Europe & Central Asia	1993	0
FSM	Micronesia Fed. Sts.	East Asia & Pacific	1993	198.4
GAB	Gabon	Sub-Saharan Africa	1993	4378.645081
GBR	United Kingdom	Europe & Central Asia	1993	1061388.722
GEO	Georgia	Europe & Central Asia	1993	2701.181331
GHA	Ghana	Sub-Saharan Africa	1993	5966.255778
GIB	Gibraltar	Europe & Central Asia	1993	0
GIN	Guinea	Sub-Saharan Africa	1993	3279.063318
GMB	Gambia The	Sub-Saharan Africa	1993	755.0425481
GNB	Guinea-Bissau	Sub-Saharan Africa	1993	236.8808217
GNQ	Equatorial Guinea	Sub-Saharan Africa	1993	136.0478962
GRC	Greece	Europe & Central Asia	1993	108809.0589
GRD	Grenada	Latin America & Caribbean	1993	309.8121852
GRL	Greenland	Europe & Central Asia	1993	927.2197289
GTM	Guatemala	Latin America & Caribbean	1993	11399.94245
GUM	Guam	East Asia & Pacific	1993	0
GUY	Guyana	Latin America & Caribbean	1993	454.1013825
HKG	Hong Kong SAR China	East Asia & Pacific	1993	120353.948
HND	Honduras	Latin America & Caribbean	1993	4926.728933
HRV	Croatia	Europe & Central Asia	1993	0
HTI	Haiti	Latin America & Caribbean	1993	1878.248741
HUN	Hungary	Europe & Central Asia	1993	40124.91694
IDN	Indonesia	East Asia & Pacific	1993	158006.7003
IMN	Isle of Man	Europe & Central Asia	1993	0
IND	India	South Asia	1993	279296.023
IRL	Ireland	Europe & Central Asia	1993	52480.25177
IRN	Iran Islamic Rep.	Middle East & North Africa	1993	63743.62323
IRQ	Iraq	Middle East & North Africa	1993	0
ISL	Iceland	Europe & Central Asia	1993	6227.928906
ISR	Israel	Middle East & North Africa	1993	75985.90128
ITA	Italy	Europe & Central Asia	1993	1064958.076
JAM	Jamaica	Latin America & Caribbean	1993	5405.097571
JOR	Jordan	Middle East & North Africa	1993	5685.784384
JPN	Japan	East Asia & Pacific	1993	4454143.877
KAZ	Kazakhstan	Europe & Central Asia	1993	23409.02748
KEN	Kenya	Sub-Saharan Africa	1993	5751.789915
KGZ	Kyrgyz Republic	Europe & Central Asia	1993	2028.295455
KHM	Cambodia	East Asia & Pacific	1993	2533.727592
KIR	Kiribati	East Asia & Pacific	1993	46.91962464
KNA	St. Kitts and Nevis	Latin America & Caribbean	1993	263.7546667
KOR	Korea Rep.	East Asia & Pacific	1993	392666.1019
KWT	Kuwait	Middle East & North Africa	1993	23941.39139
LAO	Lao PDR	East Asia & Pacific	1993	1327.748655
LBN	Lebanon	Middle East & North Africa	1993	7941.744492
LBR	Liberia	Sub-Saharan Africa	1993	0
LBY	Libya	Middle East & North Africa	1993	30657.03022
LCA	St. Lucia	Latin America & Caribbean	1993	684.8148148
LKA	Sri Lanka	South Asia	1993	10338.67964
LSO	Lesotho	Sub-Saharan Africa	1993	835.5928023
LTU	Lithuania	Europe & Central Asia	1993	0
LUX	Luxembourg	Europe & Central Asia	1993	16486.90019
LVA	Latvia	Europe & Central Asia	1993	0
MAC	Macao SAR China	East Asia & Pacific	1993	5625.53341
MAR	Morocco	Middle East & North Africa	1993	31655.47366
MDA	Moldova	Europe & Central Asia	1993	0
MDG	Madagascar	Sub-Saharan Africa	1993	4063.298919
MDV	Maldives	South Asia	1993	322.3266423
MEX	Mexico	Latin America & Caribbean	1993	500736.0656
MHL	Marshall Islands	East Asia & Pacific	1993	99.461
MKD	North Macedonia	Europe & Central Asia	1993	2682.456897
MLI	Mali	Sub-Saharan Africa	1993	2818.280876
MLT	Malta	Middle East & North Africa	1993	2709.178327
MMR	Myanmar	East Asia & Pacific	1993	0
MNE	Montenegro	Europe & Central Asia	1993	0
MNG	Mongolia	East Asia & Pacific	1993	768.4016342
MOZ	Mozambique	Sub-Saharan Africa	1993	2738.413379
MRT	Mauritania	Sub-Saharan Africa	1993	1847.350612
MUS	Mauritius	Sub-Saharan Africa	1993	3263.36841
MWI	Malawi	Sub-Saharan Africa	1993	2070.636936
MYS	Malaysia	East Asia & Pacific	1993	66894.83703
NAM	Namibia	Sub-Saharan Africa	1993	3218.4759
NCL	New Caledonia	East Asia & Pacific	1993	3070.161471
NER	Niger	Sub-Saharan Africa	1993	2225.270608
NGA	Nigeria	Sub-Saharan Africa	1993	27752.20432
NIC	Nicaragua	Latin America & Caribbean	1993	1756.454248
NLD	Netherlands	Europe & Central Asia	1993	353550.17
NOR	Norway	Europe & Central Asia	1993	120579.0728
NPL	Nepal	South Asia	1993	3660.041667
NRU	Nauru	East Asia & Pacific	1993	0
NZL	New Zealand	East Asia & Pacific	1993	46775.62082
OMN	Oman	Middle East & North Africa	1993	12493.10793
PAK	Pakistan	South Asia	1993	51809.94933
PAN	Panama	Latin America & Caribbean	1993	8782.5854
PER	Peru	Latin America & Caribbean	1993	34832.07722
PHL	Philippines	East Asia & Pacific	1993	54368.08395
PLW	Palau	East Asia & Pacific	1993	0
PNG	Papua New Guinea	East Asia & Pacific	1993	4974.550286
POL	Poland	Europe & Central Asia	1993	96045.64503
PRI	Puerto Rico	Latin America & Caribbean	1993	36922.456
PRK	Korea Dem. People<U+00A1><U+00AF>s Rep.	East Asia & Pacific	1993	0
PRT	Portugal	Europe & Central Asia	1993	95009.7519
PRY	Paraguay	Latin America & Caribbean	1993	7249.53362
PSE	West Bank and Gaza	Middle East & North Africa	1993	0
PYF	French Polynesia	East Asia & Pacific	1993	3694.6004
QAT	Qatar	Middle East & North Africa	1993	7156.593654
ROU	Romania	Europe & Central Asia	1993	26362.89474
RUS	Russian Federation	Europe & Central Asia	1993	435083.7139
RWA	Rwanda	Sub-Saharan Africa	1993	1971.525999
SAU	Saudi Arabia	Middle East & North Africa	1993	132967.9014
SDN	Sudan	Sub-Saharan Africa	1993	8881.785938
SEN	Senegal	Sub-Saharan Africa	1993	7189.226453
SGP	Singapore	East Asia & Pacific	1993	60603.47815
SLB	Solomon Islands	East Asia & Pacific	1993	410.9232362
SLE	Sierra Leone	Sub-Saharan Africa	1993	768.8123348
SLV	El Salvador	Latin America & Caribbean	1993	6680.2692
SMR	San Marino	Europe & Central Asia	1993	0
SOM	Somalia	Sub-Saharan Africa	1993	0
SRB	Serbia	Europe & Central Asia	1993	0
SSD	South Sudan	Sub-Saharan Africa	1993	0
STP	Sao Tome and Principe	Sub-Saharan Africa	1993	0
SUR	Suriname	Latin America & Caribbean	1993	428.7647059
SVK	Slovak Republic	Europe & Central Asia	1993	16520.67662
SVN	Slovenia	Europe & Central Asia	1993	13258.92042
SWE	Sweden	Europe & Central Asia	1993	212953.3366
SWZ	Eswatini	Sub-Saharan Africa	1993	1357.206996
SXM	Sint Maarten (Dutch part)	Latin America & Caribbean	1993	0
SYC	Seychelles	Sub-Saharan Africa	1993	473.9168195
SYR	Syrian Arab Republic	Middle East & North Africa	1993	13695.96202
TCA	Turks and Caicos Islands	Latin America & Caribbean	1993	0
TCD	Chad	Sub-Saharan Africa	1993	1463.251055
TGO	Togo	Sub-Saharan Africa	1993	1233.496846
THA	Thailand	East Asia & Pacific	1993	128889.3189
TJK	Tajikistan	Europe & Central Asia	1993	1646.693642
TKM	Turkmenistan	Europe & Central Asia	1993	3179.225949
TLS	Timor-Leste	East Asia & Pacific	1993	0
TON	Tonga	East Asia & Pacific	1993	138.4898844
TTO	Trinidad and Tobago	Latin America & Caribbean	1993	4669.488516
TUN	Tunisia	Middle East & North Africa	1993	14608.9469
TUR	Turkey	Europe & Central Asia	1993	180169.7364
TUV	Tuvalu	East Asia & Pacific	1993	9.630762954
TZA	Tanzania	Sub-Saharan Africa	1993	4257.702197
UGA	Uganda	Sub-Saharan Africa	1993	3220.439044
UKR	Ukraine	Europe & Central Asia	1993	65648.5599
URY	Uruguay	Latin America & Caribbean	1993	15002.10652
USA	United States	North America	1993	6858559
UZB	Uzbekistan	Europe & Central Asia	1993	13099.01384
VCT	St. Vincent and the Grenadines	Latin America & Caribbean	1993	286.3078148
VEN	Venezuela RB	Latin America & Caribbean	1993	60065.01101
VNM	Vietnam	East Asia & Pacific	1993	13180.9536
VUT	Vanuatu	East Asia & Pacific	1993	188.0803744
WSM	Samoa	East Asia & Pacific	1993	133.1228972
XKX	Kosovo	Europe & Central Asia	1993	0
YEM	Yemen Rep.	Middle East & North Africa	1993	5368.270615
ZAF	South Africa	Sub-Saharan Africa	1993	134308.05
ZMB	Zambia	Sub-Saharan Africa	1993	3273.237853
ZWE	Zimbabwe	Sub-Saharan Africa	1993	6563.8133
ABW	Aruba	Latin America & Caribbean	1994	1245.688268
AFG	Afghanistan	South Asia	1994	0
AGO	Angola	Sub-Saharan Africa	1994	4438.321017
ALB	Albania	Europe & Central Asia	1994	1880.95152
ARE	United Arab Emirates	Middle East & North Africa	1994	59305.09398
ARG	Argentina	Latin America & Caribbean	1994	257440
ARM	Armenia	Europe & Central Asia	1994	1315.15867
ASM	American Samoa	East Asia & Pacific	1994	0
ATG	Antigua and Barbuda	Latin America & Caribbean	1994	589.4295926
AUS	Australia	East Asia & Pacific	1994	322211.6915
AUT	Austria	Europe & Central Asia	1994	203535.2427
AZE	Azerbaijan	Europe & Central Asia	1994	3313.939554
BDI	Burundi	Sub-Saharan Africa	1994	925.0305902
BEL	Belgium	Europe & Central Asia	1994	244884.13
BEN	Benin	Sub-Saharan Africa	1994	1598.075932
BFA	Burkina Faso	Sub-Saharan Africa	1994	1895.290965
BGD	Bangladesh	South Asia	1994	33768.66088
BGR	Bulgaria	Europe & Central Asia	1994	9697.416974
BHR	Bahrain	Middle East & North Africa	1994	5567.553457
BHS	Bahamas The	Latin America & Caribbean	1994	3259
BIH	Bosnia and Herzegovina	Europe & Central Asia	1994	1255.802469
BLR	Belarus	Europe & Central Asia	1994	14932.02417
BLZ	Belize	Latin America & Caribbean	1994	580.8637
BMU	Bermuda	North America	1994	1867.160064
BOL	Bolivia	Latin America & Caribbean	1994	5981.244887
BRA	Brazil	Latin America & Caribbean	1994	558111.9975
BRB	Barbados	Latin America & Caribbean	1994	2151.344901
BRN	Brunei Darussalam	East Asia & Pacific	1994	4087.33796
BTN	Bhutan	South Asia	1994	270.8015652
BWA	Botswana	Sub-Saharan Africa	1994	4259.330999
CAF	Central African Republic	Sub-Saharan Africa	1994	851.1743506
CAN	Canada	North America	1994	578139.2794
CHE	Switzerland	Europe & Central Asia	1994	292646.6577
CHL	Chile	Latin America & Caribbean	1994	57008.4253
CHN	China	East Asia & Pacific	1994	564324.67
CIV	Cote d'Ivoire	Sub-Saharan Africa	1994	8313.55745
CMR	Cameroon	Sub-Saharan Africa	1994	10600.15768
COD	Congo Dem. Rep.	Sub-Saharan Africa	1994	5820.382248
COG	Congo Rep.	Sub-Saharan Africa	1994	1769.365425
COL	Colombia	Latin America & Caribbean	1994	81703.50085
COM	Comoros	Sub-Saharan Africa	1994	319.1892004
CPV	Cabo Verde	Sub-Saharan Africa	1994	406.5806523
CRI	Costa Rica	Latin America & Caribbean	1994	10432.61933
CUB	Cuba	Latin America & Caribbean	1994	28448.32676
CUW	Curacao	Latin America & Caribbean	1994	0
CYM	Cayman Islands	Latin America & Caribbean	1994	0
CYP	Cyprus	Europe & Central Asia	1994	7425.703929
CZE	Czech Republic	Europe & Central Asia	1994	47554.67459
DEU	Germany	Europe & Central Asia	1994	2205074.123
DJI	Djibouti	Middle East & North Africa	1994	491.6892207
DMA	Dominica	Latin America & Caribbean	1994	264.3756667
DNK	Denmark	Europe & Central Asia	1994	156162.3867
DOM	Dominican Republic	Latin America & Caribbean	1994	14664.23767
DZA	Algeria	Middle East & North Africa	1994	42542.57131
ECU	Ecuador	Latin America & Caribbean	1994	22708.67334
EGY	Egypt Arab Rep.	Middle East & North Africa	1994	51897.98339
ERI	Eritrea	Sub-Saharan Africa	1994	531.6883117
ESP	Spain	Europe & Central Asia	1994	530562.635
EST	Estonia	Europe & Central Asia	1994	4116.735207
ETH	Ethiopia	Sub-Saharan Africa	1994	6927.950565
FIN	Finland	Europe & Central Asia	1994	103299.9431
FJI	Fiji	East Asia & Pacific	1994	1825.285158
FRA	France	Europe & Central Asia	1994	1393982.75
FRO	Faroe Islands	Europe & Central Asia	1994	0
FSM	Micronesia Fed. Sts.	East Asia & Pacific	1994	202.5
GAB	Gabon	Sub-Saharan Africa	1994	4190.819314
GBR	United Kingdom	Europe & Central Asia	1994	1140489.746
GEO	Georgia	Europe & Central Asia	1994	2513.870587
GHA	Ghana	Sub-Saharan Africa	1994	5444.560669
GIB	Gibraltar	Europe & Central Asia	1994	0
GIN	Guinea	Sub-Saharan Africa	1994	3383.218923
GMB	Gambia The	Sub-Saharan Africa	1994	746.4916926
GNB	Guinea-Bissau	Sub-Saharan Africa	1994	235.6200435
GNQ	Equatorial Guinea	Sub-Saharan Africa	1994	100.8070018
GRC	Greece	Europe & Central Asia	1994	116601.8021
GRD	Grenada	Latin America & Caribbean	1994	325.1118148
GRL	Greenland	Europe & Central Asia	1994	1005.879948
GTM	Guatemala	Latin America & Caribbean	1994	12983.23557
GUM	Guam	East Asia & Pacific	1994	0
GUY	Guyana	Latin America & Caribbean	1994	540.8749342
HKG	Hong Kong SAR China	East Asia & Pacific	1994	135812.0698
HND	Honduras	Latin America & Caribbean	1994	4642.280682
HRV	Croatia	Europe & Central Asia	1994	0
HTI	Haiti	Latin America & Caribbean	1994	2167.564195
HUN	Hungary	Europe & Central Asia	1994	43166.67873
IDN	Indonesia	East Asia & Pacific	1994	176892.1439
IMN	Isle of Man	Europe & Central Asia	1994	0
IND	India	South Asia	1994	327275.5835
IRL	Ireland	Europe & Central Asia	1994	57166.03557
IRN	Iran Islamic Rep.	Middle East & North Africa	1994	71841.46117
IRQ	Iraq	Middle East & North Africa	1994	0
ISL	Iceland	Europe & Central Asia	1994	6399.064571
ISR	Israel	Middle East & North Africa	1994	86342.6566
ITA	Italy	Europe & Central Asia	1994	1099216.689
JAM	Jamaica	Latin America & Caribbean	1994	5419.134875
JOR	Jordan	Middle East & North Africa	1994	6326.420495
JPN	Japan	East Asia & Pacific	1994	4907039.384
KAZ	Kazakhstan	Europe & Central Asia	1994	21250.83926
KEN	Kenya	Sub-Saharan Africa	1994	7148.145376
KGZ	Kyrgyz Republic	Europe & Central Asia	1994	1681.006993
KHM	Cambodia	East Asia & Pacific	1994	2791.435272
KIR	Kiribati	East Asia & Pacific	1994	54.83257786
KNA	St. Kitts and Nevis	Latin America & Caribbean	1994	295.1576667
KOR	Korea Rep.	East Asia & Pacific	1994	463617.4
KWT	Kuwait	Middle East & North Africa	1994	24848.48384
LAO	Lao PDR	East Asia & Pacific	1994	1543.606345
LBN	Lebanon	Middle East & North Africa	1994	9599.12705
LBR	Liberia	Sub-Saharan Africa	1994	0
LBY	Libya	Middle East & North Africa	1994	28607.92193
LCA	St. Lucia	Latin America & Caribbean	1994	713.7037037
LKA	Sri Lanka	South Asia	1994	11717.60421
LSO	Lesotho	Sub-Saharan Africa	1994	878.2504506
LTU	Lithuania	Europe & Central Asia	1994	0
LUX	Luxembourg	Europe & Central Asia	1994	18325.79142
LVA	Latvia	Europe & Central Asia	1994	0
MAC	Macao SAR China	East Asia & Pacific	1994	6265.844252
MAR	Morocco	Middle East & North Africa	1994	35604.13742
MDA	Moldova	Europe & Central Asia	1994	0
MDG	Madagascar	Sub-Saharan Africa	1994	3522.226903
MDV	Maldives	South Asia	1994	355.8843831
MEX	Mexico	Latin America & Caribbean	1994	527813.2381
MHL	Marshall Islands	East Asia & Pacific	1994	108.071
MKD	North Macedonia	Europe & Central Asia	1994	3556.581986
MLI	Mali	Sub-Saharan Africa	1994	2081.846483
MLT	Malta	Middle East & North Africa	1994	2998.570147
MMR	Myanmar	East Asia & Pacific	1994	0
MNE	Montenegro	Europe & Central Asia	1994	0
MNG	Mongolia	East Asia & Pacific	1994	925.8170922
MOZ	Mozambique	Sub-Saharan Africa	1994	2793.020801
MRT	Mauritania	Sub-Saharan Africa	1994	1944.876755
MUS	Mauritius	Sub-Saharan Africa	1994	3558.13704
MWI	Malawi	Sub-Saharan Africa	1994	1181.802596
MYS	Malaysia	East Asia & Pacific	1994	74478.35696
NAM	Namibia	Sub-Saharan Africa	1994	3636.645995
NCL	New Caledonia	East Asia & Pacific	1994	3038.727617
NER	Niger	Sub-Saharan Africa	1994	1947.256691
NGA	Nigeria	Sub-Saharan Africa	1994	33833.04299
NIC	Nicaragua	Latin America & Caribbean	1994	3863.185119
NLD	Netherlands	Europe & Central Asia	1994	379130.2602
NOR	Norway	Europe & Central Asia	1994	127131.4611
NPL	Nepal	South Asia	1994	4066.77551
NRU	Nauru	East Asia & Pacific	1994	0
NZL	New Zealand	East Asia & Pacific	1994	55314.73228
OMN	Oman	Middle East & North Africa	1994	12918.85566
PAK	Pakistan	South Asia	1994	52293.45691
PAN	Panama	Latin America & Caribbean	1994	9365.2898
PER	Peru	Latin America & Caribbean	1994	44882.07977
PHL	Philippines	East Asia & Pacific	1994	64084.46012
PLW	Palau	East Asia & Pacific	1994	0
PNG	Papua New Guinea	East Asia & Pacific	1994	5502.78607
POL	Poland	Europe & Central Asia	1994	110803.3915
PRI	Puerto Rico	Latin America & Caribbean	1994	39690.63
PRK	Korea Dem. People<U+00A1><U+00AF>s Rep.	East Asia & Pacific	1994	0
PRT	Portugal	Europe & Central Asia	1994	99688.64094
PRY	Paraguay	Latin America & Caribbean	1994	7870.982005
PSE	West Bank and Gaza	Middle East & North Africa	1994	2843.3
PYF	French Polynesia	East Asia & Pacific	1994	3522.272321
QAT	Qatar	Middle East & North Africa	1994	7374.450769
ROU	Romania	Europe & Central Asia	1994	30074.44048
RUS	Russian Federation	Europe & Central Asia	1994	395077.3012
RWA	Rwanda	Sub-Saharan Africa	1994	753.6363705
SAU	Saudi Arabia	Middle East & North Africa	1994	135174.8865
SDN	Sudan	Sub-Saharan Africa	1994	12794.19233
SEN	Senegal	Sub-Saharan Africa	1994	4908.415369
SGP	Singapore	East Asia & Pacific	1994	73690.84719
SLB	Solomon Islands	East Asia & Pacific	1994	464.7566385
SLE	Sierra Leone	Sub-Saharan Africa	1994	911.9159707
SLV	El Salvador	Latin America & Caribbean	1994	7679.384
SMR	San Marino	Europe & Central Asia	1994	0
SOM	Somalia	Sub-Saharan Africa	1994	0
SRB	Serbia	Europe & Central Asia	1994	0
SSD	South Sudan	Sub-Saharan Africa	1994	0
STP	Sao Tome and Principe	Sub-Saharan Africa	1994	0
SUR	Suriname	Latin America & Caribbean	1994	605.4925373
SVK	Slovak Republic	Europe & Central Asia	1994	20162.93582
SVN	Slovenia	Europe & Central Asia	1994	15049.6214
SWE	Sweden	Europe & Central Asia	1994	229033.5666
SWZ	Eswatini	Sub-Saharan Africa	1994	1419.293455
SXM	Sint Maarten (Dutch part)	Latin America & Caribbean	1994	0
SYC	Seychelles	Sub-Saharan Africa	1994	486.4512046
SYR	Syrian Arab Republic	Middle East & North Africa	1994	10122.02
TCA	Turks and Caicos Islands	Latin America & Caribbean	1994	0
TCD	Chad	Sub-Saharan Africa	1994	1179.837955
TGO	Togo	Sub-Saharan Africa	1994	982.6243245
THA	Thailand	East Asia & Pacific	1994	146683.499
TJK	Tajikistan	Europe & Central Asia	1994	1522.018436
TKM	Turkmenistan	Europe & Central Asia	1994	2561.118608
TLS	Timor-Leste	East Asia & Pacific	1994	0
TON	Tonga	East Asia & Pacific	1994	193.775943
TTO	Trinidad and Tobago	Latin America & Caribbean	1994	4947.20586
TUN	Tunisia	Middle East & North Africa	1994	15632.46342
TUR	Turkey	Europe & Central Asia	1994	130690.1723
TUV	Tuvalu	East Asia & Pacific	1994	10.88682556
TZA	Tanzania	Sub-Saharan Africa	1994	4510.846968
UGA	Uganda	Sub-Saharan Africa	1994	3990.430447
UKR	Ukraine	Europe & Central Asia	1994	52549.55515
URY	Uruguay	Latin America & Caribbean	1994	17474.64779
USA	United States	North America	1994	7287236
UZB	Uzbekistan	Europe & Central Asia	1994	12899.15699
VCT	St. Vincent and the Grenadines	Latin America & Caribbean	1994	289.4384815
VEN	Venezuela RB	Latin America & Caribbean	1994	58418.66667
VNM	Vietnam	East Asia & Pacific	1994	16286.43353
VUT	Vanuatu	East Asia & Pacific	1994	219.2603411
WSM	Samoa	East Asia & Pacific	1994	221.0981065
XKX	Kosovo	Europe & Central Asia	1994	0
YEM	Yemen Rep.	Middle East & North Africa	1994	4167.356037
ZAF	South Africa	Sub-Saharan Africa	1994	139752.5157
ZMB	Zambia	Sub-Saharan Africa	1994	3656.647744
ZWE	Zimbabwe	Sub-Saharan Africa	1994	6890.675
ABW	Aruba	Latin America & Caribbean	1995	1320.47486
AFG	Afghanistan	South Asia	1995	0
AGO	Angola	Sub-Saharan Africa	1995	5538.74926
ALB	Albania	Europe & Central Asia	1995	2392.764853
ARE	United Arab Emirates	Middle East & North Africa	1995	65743.66658
ARG	Argentina	Latin America & Caribbean	1995	258031.75
ARM	Armenia	Europe & Central Asia	1995	1468.31735
ASM	American Samoa	East Asia & Pacific	1995	0
ATG	Antigua and Barbuda	Latin America & Caribbean	1995	577.2807407
AUS	Australia	East Asia & Pacific	1995	367216.3647
AUT	Austria	Europe & Central Asia	1995	241038.2831
AZE	Azerbaijan	Europe & Central Asia	1995	3052.467522
BDI	Burundi	Sub-Saharan Africa	1995	1000.428394
BEL	Belgium	Europe & Central Asia	1995	288025.5884
BEN	Benin	Sub-Saharan Africa	1995	2169.627251
BFA	Burkina Faso	Sub-Saharan Africa	1995	2379.518099
BGD	Bangladesh	South Asia	1995	37939.74877
BGR	Bulgaria	Europe & Central Asia	1995	18983.30357
BHR	Bahrain	Middle East & North Africa	1995	5849.467819
BHS	Bahamas The	Latin America & Caribbean	1995	3429
BIH	Bosnia and Herzegovina	Europe & Central Asia	1995	1866.572954
BLR	Belarus	Europe & Central Asia	1995	13972.67684
BLZ	Belize	Latin America & Caribbean	1995	620.1404
BMU	Bermuda	North America	1995	2030.749952
BOL	Bolivia	Latin America & Caribbean	1995	6715.220507
BRA	Brazil	Latin America & Caribbean	1995	769305.3862
BRB	Barbados	Latin America & Caribbean	1995	2216.974096
BRN	Brunei Darussalam	East Asia & Pacific	1995	4734.020037
BTN	Bhutan	South Asia	1995	303.0534628
BWA	Botswana	Sub-Saharan Africa	1995	4730.611067
CAF	Central African Republic	Sub-Saharan Africa	1995	1115.389732
CAN	Canada	North America	1995	604031.6234
CHE	Switzerland	Europe & Central Asia	1995	342617.0071
CHL	Chile	Latin America & Caribbean	1995	73447.06332
CHN	China	East Asia & Pacific	1995	734547.8982
CIV	Cote d'Ivoire	Sub-Saharan Africa	1995	11000.14684
CMR	Cameroon	Sub-Saharan Africa	1995	9643.953175
COD	Congo Dem. Rep.	Sub-Saharan Africa	1995	5643.439376
COG	Congo Rep.	Sub-Saharan Africa	1995	2116.003978
COL	Colombia	Latin America & Caribbean	1995	92507.27938
COM	Comoros	Sub-Saharan Africa	1995	398.4617896
CPV	Cabo Verde	Sub-Saharan Africa	1995	487.1489935
CRI	Costa Rica	Latin America & Caribbean	1995	11513.47279
CUB	Cuba	Latin America & Caribbean	1995	30429.80365
CUW	Curacao	Latin America & Caribbean	1995	0
CYM	Cayman Islands	Latin America & Caribbean	1995	0
CYP	Cyprus	Europe & Central Asia	1995	9933.133247
CZE	Czech Republic	Europe & Central Asia	1995	59775.69706
DEU	Germany	Europe & Central Asia	1995	2585792.275
DJI	Djibouti	Middle East & North Africa	1995	497.7239606
DMA	Dominica	Latin America & Caribbean	1995	274.5221481
DNK	Denmark	Europe & Central Asia	1995	185006.8815
DOM	Dominican Republic	Latin America & Caribbean	1995	16598.67928
DZA	Algeria	Middle East & North Africa	1995	41764.05246
ECU	Ecuador	Latin America & Caribbean	1995	24432.88444
EGY	Egypt Arab Rep.	Middle East & North Africa	1995	60159.24506
ERI	Eritrea	Sub-Saharan Africa	1995	578.015625
ESP	Spain	Europe & Central Asia	1995	614609.0205
EST	Estonia	Europe & Central Asia	1995	4497.823918
ETH	Ethiopia	Sub-Saharan Africa	1995	7663.984568
FIN	Finland	Europe & Central Asia	1995	134189.8148
FJI	Fiji	East Asia & Pacific	1995	1970.347721
FRA	France	Europe & Central Asia	1995	1601094.756
FRO	Faroe Islands	Europe & Central Asia	1995	0
FSM	Micronesia Fed. Sts.	East Asia & Pacific	1995	221.5753
GAB	Gabon	Sub-Saharan Africa	1995	4958.845906
GBR	United Kingdom	Europe & Central Asia	1995	1341584.346
GEO	Georgia	Europe & Central Asia	1995	2693.731866
GHA	Ghana	Sub-Saharan Africa	1995	6465.137615
GIB	Gibraltar	Europe & Central Asia	1995	0
GIN	Guinea	Sub-Saharan Africa	1995	3693.753379
GMB	Gambia The	Sub-Saharan Africa	1995	785.9969825
GNB	Guinea-Bissau	Sub-Saharan Africa	1995	253.9669223
GNQ	Equatorial Guinea	Sub-Saharan Africa	1995	141.8533683
GRC	Greece	Europe & Central Asia	1995	136878.3662
GRD	Grenada	Latin America & Caribbean	1995	342.1725185
GRL	Greenland	Europe & Central Asia	1995	1208.946166
GTM	Guatemala	Latin America & Caribbean	1995	14655.40443
GUM	Guam	East Asia & Pacific	1995	0
GUY	Guyana	Latin America & Caribbean	1995	621.6267859
HKG	Hong Kong SAR China	East Asia & Pacific	1995	144652.9124
HND	Honduras	Latin America & Caribbean	1995	5347.445005
HRV	Croatia	Europe & Central Asia	1995	22417.41225
HTI	Haiti	Latin America & Caribbean	1995	2813.313279
HUN	Hungary	Europe & Central Asia	1995	46425.67773
IDN	Indonesia	East Asia & Pacific	1995	202132.0287
IMN	Isle of Man	Europe & Central Asia	1995	914.7270806
IND	India	South Asia	1995	360281.9527
IRL	Ireland	Europe & Central Asia	1995	69222.62437
IRN	Iran Islamic Rep.	Middle East & North Africa	1995	96419.22574
IRQ	Iraq	Middle East & North Africa	1995	0
ISL	Iceland	Europe & Central Asia	1995	7134.341218
ISR	Israel	Middle East & North Africa	1995	100384.8087
ITA	Italy	Europe & Central Asia	1995	1174662.071
JAM	Jamaica	Latin America & Caribbean	1995	6538.84017
JOR	Jordan	Middle East & North Africa	1995	6821.989155
JPN	Japan	East Asia & Pacific	1995	5449116.305
KAZ	Kazakhstan	Europe & Central Asia	1995	20374.30705
KEN	Kenya	Sub-Saharan Africa	1995	9046.32606
KGZ	Kyrgyz Republic	Europe & Central Asia	1995	1661.018519
KHM	Cambodia	East Asia & Pacific	1995	3441.205693
KIR	Kiribati	East Asia & Pacific	1995	56.33802817
KNA	St. Kitts and Nevis	Latin America & Caribbean	1995	313.4833704
KOR	Korea Rep.	East Asia & Pacific	1995	566583.4273
KWT	Kuwait	Middle East & North Africa	1995	27191.35389
LAO	Lao PDR	East Asia & Pacific	1995	1763.536305
LBN	Lebanon	Middle East & North Africa	1995	11718.79553
LBR	Liberia	Sub-Saharan Africa	1995	0
LBY	Libya	Middle East & North Africa	1995	25544.1282
LCA	St. Lucia	Latin America & Caribbean	1995	762.962963
LKA	Sri Lanka	South Asia	1995	13029.69756
LSO	Lesotho	Sub-Saharan Africa	1995	1001.889857
LTU	Lithuania	Europe & Central Asia	1995	7870.782261
LUX	Luxembourg	Europe & Central Asia	1995	21588.1705
LVA	Latvia	Europe & Central Asia	1995	5770.516258
MAC	Macao SAR China	East Asia & Pacific	1995	6996.034037
MAR	Morocco	Middle East & North Africa	1995	39030.28547
MDA	Moldova	Europe & Central Asia	1995	1752.979926
MDG	Madagascar	Sub-Saharan Africa	1995	3838.101052
MDV	Maldives	South Asia	1995	398.988955
MEX	Mexico	Latin America & Caribbean	1995	360073.9092
MHL	Marshall Islands	East Asia & Pacific	1995	120.23
MKD	North Macedonia	Europe & Central Asia	1995	4680.07874
MLI	Mali	Sub-Saharan Africa	1995	2706.425298
MLT	Malta	Middle East & North Africa	1995	3439.931907
MMR	Myanmar	East Asia & Pacific	1995	0
MNE	Montenegro	Europe & Central Asia	1995	0
MNG	Mongolia	East Asia & Pacific	1995	1452.165005
MOZ	Mozambique	Sub-Saharan Africa	1995	2900.913488
MRT	Mauritania	Sub-Saharan Africa	1995	2091.731421
MUS	Mauritius	Sub-Saharan Africa	1995	4040.345933
MWI	Malawi	Sub-Saharan Africa	1995	1397.457932
MYS	Malaysia	East Asia & Pacific	1995	88705.3429
NAM	Namibia	Sub-Saharan Africa	1995	3942.478206
NCL	New Caledonia	East Asia & Pacific	1995	3628.440275
NER	Niger	Sub-Saharan Africa	1995	2313.555921
NGA	Nigeria	Sub-Saharan Africa	1995	44062.4658
NIC	Nicaragua	Latin America & Caribbean	1995	4140.47
NLD	Netherlands	Europe & Central Asia	1995	452301.6744
NOR	Norway	Europe & Central Asia	1995	152029.6123
NPL	Nepal	South Asia	1995	4401.104418
NRU	Nauru	East Asia & Pacific	1995	0
NZL	New Zealand	East Asia & Pacific	1995	63918.70351
OMN	Oman	Middle East & North Africa	1995	13802.60078
PAK	Pakistan	South Asia	1995	60636.02242
PAN	Panama	Latin America & Caribbean	1995	9573.8137
PER	Peru	Latin America & Caribbean	1995	53312.79369
PHL	Philippines	East Asia & Pacific	1995	74119.98724
PLW	Palau	East Asia & Pacific	1995	0
PNG	Papua New Guinea	East Asia & Pacific	1995	4636.057476
POL	Poland	Europe & Central Asia	1995	142137.3196
PRI	Puerto Rico	Latin America & Caribbean	1995	42647.331
PRK	Korea Dem. People<U+00A1><U+00AF>s Rep.	East Asia & Pacific	1995	0
PRT	Portugal	Europe & Central Asia	1995	118122.0074
PRY	Paraguay	Latin America & Caribbean	1995	9062.131475
PSE	West Bank and Gaza	Middle East & North Africa	1995	3282.8
PYF	French Polynesia	East Asia & Pacific	1995	3982.374846
QAT	Qatar	Middle East & North Africa	1995	8137.911978
ROU	Romania	Europe & Central Asia	1995	37435.31727
RUS	Russian Federation	Europe & Central Asia	1995	395537.1857
RWA	Rwanda	Sub-Saharan Africa	1995	1293.535011
SAU	Saudi Arabia	Middle East & North Africa	1995	143343.0363
SDN	Sudan	Sub-Saharan Africa	1995	13829.74488
SEN	Senegal	Sub-Saharan Africa	1995	6176.312552
SGP	Singapore	East Asia & Pacific	1995	87810.99196
SLB	Solomon Islands	East Asia & Pacific	1995	519.3340967
SLE	Sierra Leone	Sub-Saharan Africa	1995	870.7587394
SLV	El Salvador	Latin America & Caribbean	1995	8921.9471
SMR	San Marino	Europe & Central Asia	1995	0
SOM	Somalia	Sub-Saharan Africa	1995	0
SRB	Serbia	Europe & Central Asia	1995	16832.62712
SSD	South Sudan	Sub-Saharan Africa	1995	0
STP	Sao Tome and Principe	Sub-Saharan Africa	1995	0
SUR	Suriname	Latin America & Caribbean	1995	691.5904977
SVK	Slovak Republic	Europe & Central Asia	1995	25840.14641
SVN	Slovenia	Europe & Central Asia	1995	21352.22382
SWE	Sweden	Europe & Central Asia	1995	267305.8753
SWZ	Eswatini	Sub-Saharan Africa	1995	1698.982438
SXM	Sint Maarten (Dutch part)	Latin America & Caribbean	1995	0
SYC	Seychelles	Sub-Saharan Africa	1995	508.2215082
SYR	Syrian Arab Republic	Middle East & North Africa	1995	11396.70659
TCA	Turks and Caicos Islands	Latin America & Caribbean	1995	0
TCD	Chad	Sub-Saharan Africa	1995	1445.91997
TGO	Togo	Sub-Saharan Africa	1995	1309.382885
THA	Thailand	East Asia & Pacific	1995	169278.7535
TJK	Tajikistan	Europe & Central Asia	1995	1231.567145
TKM	Turkmenistan	Europe & Central Asia	1995	2482.22844
TLS	Timor-Leste	East Asia & Pacific	1995	0
TON	Tonga	East Asia & Pacific	1995	202.5470139
TTO	Trinidad and Tobago	Latin America & Caribbean	1995	5329.214163
TUN	Tunisia	Middle East & North Africa	1995	18030.8766
TUR	Turkey	Europe & Central Asia	1995	169485.941
TUV	Tuvalu	East Asia & Pacific	1995	11.02594514
TZA	Tanzania	Sub-Saharan Africa	1995	5255.221425
UGA	Uganda	Sub-Saharan Africa	1995	5755.818947
UKR	Ukraine	Europe & Central Asia	1995	48213.86818
URY	Uruguay	Latin America & Caribbean	1995	19297.6631
USA	United States	North America	1995	7639749
UZB	Uzbekistan	Europe & Central Asia	1995	13350.46892
VCT	St. Vincent and the Grenadines	Latin America & Caribbean	1995	316.0084815
VEN	Venezuela RB	Latin America & Caribbean	1995	77407.72624
VNM	Vietnam	East Asia & Pacific	1995	20736.16446
VUT	Vanuatu	East Asia & Pacific	1995	233.9021149
WSM	Samoa	East Asia & Pacific	1995	224.8657314
XKX	Kosovo	Europe & Central Asia	1995	0
YEM	Yemen Rep.	Middle East & North Africa	1995	4258.788725
ZAF	South Africa	Sub-Saharan Africa	1995	155460.928
ZMB	Zambia	Sub-Saharan Africa	1995	3807.067122
ZWE	Zimbabwe	Sub-Saharan Africa	1995	7111.2707
ABW	Aruba	Latin America & Caribbean	1996	1379.960894
AFG	Afghanistan	South Asia	1996	0
AGO	Angola	Sub-Saharan Africa	1996	7526.446606
ALB	Albania	Europe & Central Asia	1996	3199.64258
ARE	United Arab Emirates	Middle East & North Africa	1996	73571.234
ARG	Argentina	Latin America & Caribbean	1996	272149.75
ARM	Armenia	Europe & Central Asia	1996	1596.968913
ASM	American Samoa	East Asia & Pacific	1996	0
ATG	Antigua and Barbuda	Latin America & Caribbean	1996	633.7306296
AUS	Australia	East Asia & Pacific	1996	400302.7314
AUT	Austria	Europe & Central Asia	1996	237250.9488
AZE	Azerbaijan	Europe & Central Asia	1996	3176.703092
BDI	Burundi	Sub-Saharan Africa	1996	869.0338563
BEL	Belgium	Europe & Central Asia	1996	279201.4332
BEN	Benin	Sub-Saharan Africa	1996	2361.116588
BFA	Burkina Faso	Sub-Saharan Africa	1996	2586.550747
BGD	Bangladesh	South Asia	1996	46438.48411
BGR	Bulgaria	Europe & Central Asia	1996	12294.22147
BHR	Bahrain	Middle East & North Africa	1996	6101.861436
BHS	Bahamas The	Latin America & Caribbean	1996	3609
BIH	Bosnia and Herzegovina	Europe & Central Asia	1996	2786.045322
BLR	Belarus	Europe & Central Asia	1996	14756.84615
BLZ	Belize	Latin America & Caribbean	1996	641.3838
BMU	Bermuda	North America	1996	2695.39
BOL	Bolivia	Latin America & Caribbean	1996	7396.966657
BRA	Brazil	Latin America & Caribbean	1996	850426.433
BRB	Barbados	Latin America & Caribbean	1996	2363.645403
BRN	Brunei Darussalam	East Asia & Pacific	1996	5115.602837
BTN	Bhutan	South Asia	1996	316.4208609
BWA	Botswana	Sub-Saharan Africa	1996	4847.752843
CAF	Central African Republic	Sub-Saharan Africa	1996	1007.791186
CAN	Canada	North America	1996	628546.388
CHE	Switzerland	Europe & Central Asia	1996	330091.6883
CHL	Chile	Latin America & Caribbean	1996	78039.57222
CHN	China	East Asia & Pacific	1996	863746.7175
CIV	Cote d'Ivoire	Sub-Saharan Africa	1996	12139.23494
CMR	Cameroon	Sub-Saharan Africa	1996	10513.38744
COD	Congo Dem. Rep.	Sub-Saharan Africa	1996	5771.45494
COG	Congo Rep.	Sub-Saharan Africa	1996	2540.697688
COL	Colombia	Latin America & Caribbean	1996	97160.10928
COM	Comoros	Sub-Saharan Africa	1996	396.0537976
CPV	Cabo Verde	Sub-Saharan Africa	1996	501.9790693
CRI	Costa Rica	Latin America & Caribbean	1996	11618.28665
CUB	Cuba	Latin America & Caribbean	1996	25017.3687
CUW	Curacao	Latin America & Caribbean	1996	0
CYM	Cayman Islands	Latin America & Caribbean	1996	0
CYP	Cyprus	Europe & Central Asia	1996	10011.91844
CZE	Czech Republic	Europe & Central Asia	1996	66985.76544
DEU	Germany	Europe & Central Asia	1996	2497244.606
DJI	Djibouti	Middle East & North Africa	1996	494.0046477
DMA	Dominica	Latin America & Caribbean	1996	292.286
DNK	Denmark	Europe & Central Asia	1996	187632.3464
DOM	Dominican Republic	Latin America & Caribbean	1996	18241.69186
DZA	Algeria	Middle East & North Africa	1996	46941.49678
ECU	Ecuador	Latin America & Caribbean	1996	25226.3932
EGY	Egypt Arab Rep.	Middle East & North Africa	1996	67629.71698
ERI	Eritrea	Sub-Saharan Africa	1996	693.5359542
ESP	Spain	Europe & Central Asia	1996	642588.9925
EST	Estonia	Europe & Central Asia	1996	4780.169853
ETH	Ethiopia	Sub-Saharan Africa	1996	8547.939731
FIN	Finland	Europe & Central Asia	1996	132129.1742
FJI	Fiji	East Asia & Pacific	1996	2129.266728
FRA	France	Europe & Central Asia	1996	1605675.087
FRO	Faroe Islands	Europe & Central Asia	1996	0
FSM	Micronesia Fed. Sts.	East Asia & Pacific	1996	218.5347
GAB	Gabon	Sub-Saharan Africa	1996	5694.040337
GBR	United Kingdom	Europe & Central Asia	1996	1415358.814
GEO	Georgia	Europe & Central Asia	1996	3094.935187
GHA	Ghana	Sub-Saharan Africa	1996	6934.984709
GIB	Gibraltar	Europe & Central Asia	1996	0
GIN	Guinea	Sub-Saharan Africa	1996	3869.032271
GMB	Gambia The	Sub-Saharan Africa	1996	848.2371086
GNB	Guinea-Bissau	Sub-Saharan Africa	1996	270.4197794
GNQ	Equatorial Guinea	Sub-Saharan Africa	1996	232.4630364
GRC	Greece	Europe & Central Asia	1996	145861.6128
GRD	Grenada	Latin America & Caribbean	1996	366.9114444
GRL	Greenland	Europe & Central Asia	1996	1197.509787
GTM	Guatemala	Latin America & Caribbean	1996	15674.83562
GUM	Guam	East Asia & Pacific	1996	0
GUY	Guyana	Latin America & Caribbean	1996	705.4060014
HKG	Hong Kong SAR China	East Asia & Pacific	1996	159717.2336
HND	Honduras	Latin America & Caribbean	1996	5215.028986
HRV	Croatia	Europe & Central Asia	1996	23710.20573
HTI	Haiti	Latin America & Caribbean	1996	2907.514523
HUN	Hungary	Europe & Central Asia	1996	46658.75515
IDN	Indonesia	East Asia & Pacific	1996	227369.6794
IMN	Isle of Man	Europe & Central Asia	1996	1023.086919
IND	India	South Asia	1996	392897.0543
IRL	Ireland	Europe & Central Asia	1996	75880.63017
IRN	Iran Islamic Rep.	Middle East & North Africa	1996	120403.9319
IRQ	Iraq	Middle East & North Africa	1996	0
ISL	Iceland	Europe & Central Asia	1996	7438.183247
ISR	Israel	Middle East & North Africa	1996	109995.8472
ITA	Italy	Europe & Central Asia	1996	1312426.528
JAM	Jamaica	Latin America & Caribbean	1996	7368
JOR	Jordan	Middle East & North Africa	1996	7024.203103
JPN	Japan	East Asia & Pacific	1996	4833712.542
KAZ	Kazakhstan	Europe & Central Asia	1996	21035.35783
KEN	Kenya	Sub-Saharan Africa	1996	12045.85844
KGZ	Kyrgyz Republic	Europe & Central Asia	1996	1827.570586
KHM	Cambodia	East Asia & Pacific	1996	3506.69572
KIR	Kiribati	East Asia & Pacific	1996	66.51537679
KNA	St. Kitts and Nevis	Latin America & Caribbean	1996	333.9461111
KOR	Korea Rep.	East Asia & Pacific	1996	610169.5568
KWT	Kuwait	Middle East & North Africa	1996	31493.31997
LAO	Lao PDR	East Asia & Pacific	1996	1873.67155
LBN	Lebanon	Middle East & North Africa	1996	13690.21733
LBR	Liberia	Sub-Saharan Africa	1996	0
LBY	Libya	Middle East & North Africa	1996	27884.61538
LCA	St. Lucia	Latin America & Caribbean	1996	788.8888889
LKA	Sri Lanka	South Asia	1996	13897.73838
LSO	Lesotho	Sub-Saharan Africa	1996	946.1232759
LTU	Lithuania	Europe & Central Asia	1996	8385.10902
LUX	Luxembourg	Europe & Central Asia	1996	21776.60977
LVA	Latvia	Europe & Central Asia	1996	5952.007402
MAC	Macao SAR China	East Asia & Pacific	1996	7122.539667
MAR	Morocco	Middle East & North Africa	1996	43161.45268
MDA	Moldova	Europe & Central Asia	1996	1695.122174
MDG	Madagascar	Sub-Saharan Africa	1996	4931.861239
MDV	Maldives	South Asia	1996	450.382328
MEX	Mexico	Latin America & Caribbean	1996	410975.5953
MHL	Marshall Islands	East Asia & Pacific	1996	110.858
MKD	North Macedonia	Europe & Central Asia	1996	4651.453634
MLI	Mali	Sub-Saharan Africa	1996	2780.422212
MLT	Malta	Middle East & North Africa	1996	3570.271558
MMR	Myanmar	East Asia & Pacific	1996	0
MNE	Montenegro	Europe & Central Asia	1996	0
MNG	Mongolia	East Asia & Pacific	1996	1345.719472
MOZ	Mozambique	Sub-Saharan Africa	1996	4163.397089
MRT	Mauritania	Sub-Saharan Africa	1996	2132.081882
MUS	Mauritius	Sub-Saharan Africa	1996	4421.94391
MWI	Malawi	Sub-Saharan Africa	1996	2281.034131
MYS	Malaysia	East Asia & Pacific	1996	100855.3939
NAM	Namibia	Sub-Saharan Africa	1996	3945.340776
NCL	New Caledonia	East Asia & Pacific	1996	3606.968434
NER	Niger	Sub-Saharan Africa	1996	2417.146611
NGA	Nigeria	Sub-Saharan Africa	1996	51075.81509
NIC	Nicaragua	Latin America & Caribbean	1996	4308.351903
NLD	Netherlands	Europe & Central Asia	1996	450490.1961
NOR	Norway	Europe & Central Asia	1996	163520.1092
NPL	Nepal	South Asia	1996	4521.580381
NRU	Nauru	East Asia & Pacific	1996	0
NZL	New Zealand	East Asia & Pacific	1996	70140.8353
OMN	Oman	Middle East & North Africa	1996	15277.76333
PAK	Pakistan	South Asia	1996	63320.12281
PAN	Panama	Latin America & Caribbean	1996	9870.494
PER	Peru	Latin America & Caribbean	1996	55252.41413
PHL	Philippines	East Asia & Pacific	1996	82848.14062
PLW	Palau	East Asia & Pacific	1996	0
PNG	Papua New Guinea	East Asia & Pacific	1996	5155.311077
POL	Poland	Europe & Central Asia	1996	159942.8805
PRI	Puerto Rico	Latin America & Caribbean	1996	45340.835
PRK	Korea Dem. People<U+00A1><U+00AF>s Rep.	East Asia & Pacific	1996	0
PRT	Portugal	Europe & Central Asia	1996	122630.0897
PRY	Paraguay	Latin America & Caribbean	1996	9788.391781
PSE	West Bank and Gaza	Middle East & North Africa	1996	3409.6
PYF	French Polynesia	East Asia & Pacific	1996	3954.696874
QAT	Qatar	Middle East & North Africa	1996	9059.340385
ROU	Romania	Europe & Central Asia	1996	36937.07428
RUS	Russian Federation	Europe & Central Asia	1996	391724.8907
RWA	Rwanda	Sub-Saharan Africa	1996	1382.334879
SAU	Saudi Arabia	Middle East & North Africa	1996	158662.3987
SDN	Sudan	Sub-Saharan Africa	1996	9018.243044
SEN	Senegal	Sub-Saharan Africa	1996	6413.189839
SGP	Singapore	East Asia & Pacific	1996	96295.88652
SLB	Solomon Islands	East Asia & Pacific	1996	565.1637506
SLE	Sierra Leone	Sub-Saharan Africa	1996	941.7421527
SLV	El Salvador	Latin America & Caribbean	1996	9586.3278
SMR	San Marino	Europe & Central Asia	1996	0
SOM	Somalia	Sub-Saharan Africa	1996	0
SRB	Serbia	Europe & Central Asia	1996	21818.02607
SSD	South Sudan	Sub-Saharan Africa	1996	0
STP	Sao Tome and Principe	Sub-Saharan Africa	1996	0
SUR	Suriname	Latin America & Caribbean	1996	861.4114713
SVK	Slovak Republic	Europe & Central Asia	1996	27925.03676
SVN	Slovenia	Europe & Central Asia	1996	21507.233
SWE	Sweden	Europe & Central Asia	1996	291743.8115
SWZ	Eswatini	Sub-Saharan Africa	1996	1602.7601
SXM	Sint Maarten (Dutch part)	Latin America & Caribbean	1996	0
SYC	Seychelles	Sub-Saharan Africa	1996	503.0684722
SYR	Syrian Arab Republic	Middle East & North Africa	1996	13789.56088
TCA	Turks and Caicos Islands	Latin America & Caribbean	1996	0
TCD	Chad	Sub-Saharan Africa	1996	1607.34545
TGO	Togo	Sub-Saharan Africa	1996	1465.44829
THA	Thailand	East Asia & Pacific	1996	183035.1146
TJK	Tajikistan	Europe & Central Asia	1996	1043.654822
TKM	Turkmenistan	Europe & Central Asia	1996	2378.759975
TLS	Timor-Leste	East Asia & Pacific	1996	0
TON	Tonga	East Asia & Pacific	1996	219.5835701
TTO	Trinidad and Tobago	Latin America & Caribbean	1996	5759.537726
TUN	Tunisia	Middle East & North Africa	1996	19587.32279
TUR	Turkey	Europe & Central Asia	1996	181475.5553
TUV	Tuvalu	East Asia & Pacific	1996	12.33484623
TZA	Tanzania	Sub-Saharan Africa	1996	6496.195451
UGA	Uganda	Sub-Saharan Africa	1996	6044.585327
UKR	Ukraine	Europe & Central Asia	1996	44558.07783
URY	Uruguay	Latin America & Caribbean	1996	20515.54304
USA	United States	North America	1996	8073122
UZB	Uzbekistan	Europe & Central Asia	1996	13948.89222
VCT	St. Vincent and the Grenadines	Latin America & Caribbean	1996	331.4897037
VEN	Venezuela RB	Latin America & Caribbean	1996	70543.21112
VNM	Vietnam	East Asia & Pacific	1996	24657.47057
VUT	Vanuatu	East Asia & Pacific	1996	245.1776332
WSM	Samoa	East Asia & Pacific	1996	249.9089707
XKX	Kosovo	Europe & Central Asia	1996	0
YEM	Yemen Rep.	Middle East & North Africa	1996	5785.685311
ZAF	South Africa	Sub-Saharan Africa	1996	147606.2947
ZMB	Zambia	Sub-Saharan Africa	1996	3597.220962
ZWE	Zimbabwe	Sub-Saharan Africa	1996	8553.1466
ABW	Aruba	Latin America & Caribbean	1997	1531.944134
AFG	Afghanistan	South Asia	1997	0
AGO	Angola	Sub-Saharan Africa	1997	7648.377413
ALB	Albania	Europe & Central Asia	1997	2258.51561
ARE	United Arab Emirates	Middle East & North Africa	1997	78839.00844
ARG	Argentina	Latin America & Caribbean	1997	292859
ARM	Armenia	Europe & Central Asia	1997	1639.492424
ASM	American Samoa	East Asia & Pacific	1997	0
ATG	Antigua and Barbuda	Latin America & Caribbean	1997	680.6171111
AUS	Australia	East Asia & Pacific	1997	434568.0075
AUT	Austria	Europe & Central Asia	1997	212790.3484
AZE	Azerbaijan	Europe & Central Asia	1997	3962.735257
BDI	Burundi	Sub-Saharan Africa	1997	972.8962679
BEL	Belgium	Europe & Central Asia	1997	252708.0514
BEN	Benin	Sub-Saharan Africa	1997	2268.301538
BFA	Burkina Faso	Sub-Saharan Africa	1997	2447.669404
BGD	Bangladesh	South Asia	1997	48244.30913
BGR	Bulgaria	Europe & Central Asia	1997	11315.98609
BHR	Bahrain	Middle East & North Africa	1997	6349.202394
BHS	Bahamas The	Latin America & Caribbean	1997	6332.36
BIH	Bosnia and Herzegovina	Europe & Central Asia	1997	3671.816504
BLR	Belarus	Europe & Central Asia	1997	14128.40857
BLZ	Belize	Latin America & Caribbean	1997	654.31435
BMU	Bermuda	North America	1997	2932.827
BOL	Bolivia	Latin America & Caribbean	1997	7925.673448
BRA	Brazil	Latin America & Caribbean	1997	883199.6253
BRB	Barbados	Latin America & Caribbean	1997	2498.38413
BRN	Brunei Darussalam	East Asia & Pacific	1997	5197.332974
BTN	Bhutan	South Asia	1997	365.9645001
BWA	Botswana	Sub-Saharan Africa	1997	5020.214747
CAF	Central African Republic	Sub-Saharan Africa	1997	937.741468
CAN	Canada	North America	1997	652823.9203
CHE	Switzerland	Europe & Central Asia	1997	286519.1353
CHL	Chile	Latin America & Caribbean	1997	84952.36092
CHN	China	East Asia & Pacific	1997	961603.953
CIV	Cote d'Ivoire	Sub-Saharan Africa	1997	11722.14271
CMR	Cameroon	Sub-Saharan Africa	1997	10833.49746
COD	Congo Dem. Rep.	Sub-Saharan Africa	1997	6090.840548
COG	Congo Rep.	Sub-Saharan Africa	1997	2322.718991
COL	Colombia	Latin America & Caribbean	1997	106659.5083
COM	Comoros	Sub-Saharan Africa	1997	364.4455897
CPV	Cabo Verde	Sub-Saharan Africa	1997	490.6086579
CRI	Costa Rica	Latin America & Caribbean	1997	12552.07149
CUB	Cuba	Latin America & Caribbean	1997	25365.9081
CUW	Curacao	Latin America & Caribbean	1997	0
CYM	Cayman Islands	Latin America & Caribbean	1997	0
CYP	Cyprus	Europe & Central Asia	1997	9547.8187
CZE	Czech Republic	Europe & Central Asia	1997	61792.16117
DEU	Germany	Europe & Central Asia	1997	2211989.623
DJI	Djibouti	Middle East & North Africa	1997	502.675542
DMA	Dominica	Latin America & Caribbean	1997	302.9891852
DNK	Denmark	Europe & Central Asia	1997	173537.6471
DOM	Dominican Republic	Latin America & Caribbean	1997	20017.90883
DZA	Algeria	Middle East & North Africa	1997	48177.8625
ECU	Ecuador	Latin America & Caribbean	1997	28162.05303
EGY	Egypt Arab Rep.	Middle East & North Africa	1997	78436.57817
ERI	Eritrea	Sub-Saharan Africa	1997	686.4900901
ESP	Spain	Europe & Central Asia	1997	590077.2727
EST	Estonia	Europe & Central Asia	1997	5147.711226
ETH	Ethiopia	Sub-Saharan Africa	1997	8589.21139
FIN	Finland	Europe & Central Asia	1997	126912.1521
FJI	Fiji	East Asia & Pacific	1997	2093.994597
FRA	France	Europe & Central Asia	1997	1452884.918
FRO	Faroe Islands	Europe & Central Asia	1997	0
FSM	Micronesia Fed. Sts.	East Asia & Pacific	1997	206.6263
GAB	Gabon	Sub-Saharan Africa	1997	5326.816859
GBR	United Kingdom	Europe & Central Asia	1997	1559078.258
GEO	Georgia	Europe & Central Asia	1997	3510.520231
GHA	Ghana	Sub-Saharan Africa	1997	6891.308594
GIB	Gibraltar	Europe & Central Asia	1997	0
GIN	Guinea	Sub-Saharan Africa	1997	3783.788551
GMB	Gambia The	Sub-Saharan Africa	1997	803.6307425
GNB	Guinea-Bissau	Sub-Saharan Africa	1997	268.5509982
GNQ	Equatorial Guinea	Sub-Saharan Africa	1997	442.3378495
GRC	Greece	Europe & Central Asia	1997	143157.6
GRD	Grenada	Latin America & Caribbean	1997	392.1905926
GRL	Greenland	Europe & Central Asia	1997	1072.147778
GTM	Guatemala	Latin America & Caribbean	1997	17790.02622
GUM	Guam	East Asia & Pacific	1997	0
GUY	Guyana	Latin America & Caribbean	1997	749.1380096
HKG	Hong Kong SAR China	East Asia & Pacific	1997	177352.7854
HND	Honduras	Latin America & Caribbean	1997	5737.09965
HRV	Croatia	Europe & Central Asia	1997	23854.81934
HTI	Haiti	Latin America & Caribbean	1997	3338.93883
HUN	Hungary	Europe & Central Asia	1997	47296.95293
IDN	Indonesia	East Asia & Pacific	1997	215748.9986
IMN	Isle of Man	Europe & Central Asia	1997	1180.919719
IND	India	South Asia	1997	415867.7539
IRL	Ireland	Europe & Central Asia	1997	82826.1416
IRN	Iran Islamic Rep.	Middle East & North Africa	1997	113919.1634
IRQ	Iraq	Middle East & North Africa	1997	0
ISL	Iceland	Europe & Central Asia	1997	7580.988978
ISR	Israel	Middle East & North Africa	1997	114692.617
ITA	Italy	Europe & Central Asia	1997	1241879.604
JAM	Jamaica	Latin America & Caribbean	1997	8375.077443
JOR	Jordan	Middle East & North Africa	1997	7347.574048
JPN	Japan	East Asia & Pacific	1997	4414732.844
KAZ	Kazakhstan	Europe & Central Asia	1997	22165.93206
KEN	Kenya	Sub-Saharan Africa	1997	13115.77374
KGZ	Kyrgyz Republic	Europe & Central Asia	1997	1767.864036
KHM	Cambodia	East Asia & Pacific	1997	3443.413389
KIR	Kiribati	East Asia & Pacific	1997	67.53747959
KNA	St. Kitts and Nevis	Latin America & Caribbean	1997	374.640307
KOR	Korea Rep.	East Asia & Pacific	1997	569754.5438
KWT	Kuwait	Middle East & North Africa	1997	30355.09397
LAO	Lao PDR	East Asia & Pacific	1997	1747.011857
LBN	Lebanon	Middle East & North Africa	1997	15751.86749
LBR	Liberia	Sub-Saharan Africa	1997	0
LBY	Libya	Middle East & North Africa	1997	30698.63311
LCA	St. Lucia	Latin America & Caribbean	1997	805.9259259
LKA	Sri Lanka	South Asia	1997	15091.91388
LSO	Lesotho	Sub-Saharan Africa	1997	997.9960286
LTU	Lithuania	Europe & Central Asia	1997	10120.27449
LUX	Luxembourg	Europe & Central Asia	1997	19731.91249
LVA	Latvia	Europe & Central Asia	1997	6508.472054
MAC	Macao SAR China	East Asia & Pacific	1997	7211.26478
MAR	Morocco	Middle East & North Africa	1997	39147.84453
MDA	Moldova	Europe & Central Asia	1997	1930.081169
MDG	Madagascar	Sub-Saharan Africa	1997	4262.965282
MDV	Maldives	South Asia	1997	508.2236024
MEX	Mexico	Latin America & Caribbean	1997	500413.4831
MHL	Marshall Islands	East Asia & Pacific	1997	110.7056
MKD	North Macedonia	Europe & Central Asia	1997	3928.975904
MLI	Mali	Sub-Saharan Africa	1997	2697.105694
MLT	Malta	Middle East & North Africa	1997	3705.372039
MMR	Myanmar	East Asia & Pacific	1997	0
MNE	Montenegro	Europe & Central Asia	1997	0
MNG	Mongolia	East Asia & Pacific	1997	1180.934203
MOZ	Mozambique	Sub-Saharan Africa	1997	4976.735802
MRT	Mauritania	Sub-Saharan Africa	1997	2072.001067
MUS	Mauritius	Sub-Saharan Africa	1997	4187.367602
MWI	Malawi	Sub-Saharan Africa	1997	2663.234934
MYS	Malaysia	East Asia & Pacific	1997	100005.3233
NAM	Namibia	Sub-Saharan Africa	1997	4102.64872
NCL	New Caledonia	East Asia & Pacific	1997	3291.489841
NER	Niger	Sub-Saharan Africa	1997	2297.228092
NGA	Nigeria	Sub-Saharan Africa	1997	54457.83519
NIC	Nicaragua	Latin America & Caribbean	1997	4389.965591
NLD	Netherlands	Europe & Central Asia	1997	416812.74
NOR	Norway	Europe & Central Asia	1997	161356.6319
NPL	Nepal	South Asia	1997	4918.691917
NRU	Nauru	East Asia & Pacific	1997	0
NZL	New Zealand	East Asia & Pacific	1997	66075.14342
OMN	Oman	Middle East & North Africa	1997	15837.45124
PAK	Pakistan	South Asia	1997	62433.30034
PAN	Panama	Latin America & Caribbean	1997	10677.2861
PER	Peru	Latin America & Caribbean	1997	58147.52252
PHL	Philippines	East Asia & Pacific	1997	82344.26057
PLW	Palau	East Asia & Pacific	1997	0
PNG	Papua New Guinea	East Asia & Pacific	1997	4936.615299
POL	Poland	Europe & Central Asia	1997	159117.7995
PRI	Puerto Rico	Latin America & Caribbean	1997	48187.039
PRK	Korea Dem. People<U+00A1><U+00AF>s Rep.	East Asia & Pacific	1997	0
PRT	Portugal	Europe & Central Asia	1997	117016.5352
PRY	Paraguay	Latin America & Caribbean	1997	9965.225678
PSE	West Bank and Gaza	Middle East & North Africa	1997	3759.8
PYF	French Polynesia	East Asia & Pacific	1997	3567.062512
QAT	Qatar	Middle East & North Africa	1997	11297.80212
ROU	Romania	Europe & Central Asia	1997	35574.91629
RUS	Russian Federation	Europe & Central Asia	1997	404928.9542
RWA	Rwanda	Sub-Saharan Africa	1997	1851.558302
SAU	Saudi Arabia	Middle East & North Africa	1997	165963.5574
SDN	Sudan	Sub-Saharan Africa	1997	11681.49464
SEN	Senegal	Sub-Saharan Africa	1997	5915.250258
SGP	Singapore	East Asia & Pacific	1997	100124.1918
SLB	Solomon Islands	East Asia & Pacific	1997	567.9195028
SLE	Sierra Leone	Sub-Saharan Africa	1997	850.2180336
SLV	El Salvador	Latin America & Caribbean	1997	10221.7059
SMR	San Marino	Europe & Central Asia	1997	0
SOM	Somalia	Sub-Saharan Africa	1997	0
SRB	Serbia	Europe & Central Asia	1997	25676.50491
SSD	South Sudan	Sub-Saharan Africa	1997	0
STP	Sao Tome and Principe	Sub-Saharan Africa	1997	0
SUR	Suriname	Latin America & Caribbean	1997	926.4225
SVK	Slovak Republic	Europe & Central Asia	1997	27706.0281
SVN	Slovenia	Europe & Central Asia	1997	20763.10159
SWE	Sweden	Europe & Central Asia	1997	268146.1447
SWZ	Eswatini	Sub-Saharan Africa	1997	1716.699913
SXM	Sint Maarten (Dutch part)	Latin America & Caribbean	1997	0
SYC	Seychelles	Sub-Saharan Africa	1997	562.9588365
SYR	Syrian Arab Republic	Middle East & North Africa	1997	14505.23397
TCA	Turks and Caicos Islands	Latin America & Caribbean	1997	0
TCD	Chad	Sub-Saharan Africa	1997	1544.689503
TGO	Togo	Sub-Saharan Africa	1997	1498.950899
THA	Thailand	East Asia & Pacific	1997	150180.6194
TJK	Tajikistan	Europe & Central Asia	1997	921.5721145
TKM	Turkmenistan	Europe & Central Asia	1997	2450.349634
TLS	Timor-Leste	East Asia & Pacific	1997	0
TON	Tonga	East Asia & Pacific	1997	212.1551247
TTO	Trinidad and Tobago	Latin America & Caribbean	1997	5737.751332
TUN	Tunisia	Middle East & North Africa	1997	20746.36043
TUR	Turkey	Europe & Central Asia	1997	189834.6491
TUV	Tuvalu	East Asia & Pacific	1997	12.70090545
TZA	Tanzania	Sub-Saharan Africa	1997	7683.852497
UGA	Uganda	Sub-Saharan Africa	1997	6269.333313
UKR	Ukraine	Europe & Central Asia	1997	50150.39979
URY	Uruguay	Latin America & Caribbean	1997	23969.82301
USA	United States	North America	1997	8577554.463
UZB	Uzbekistan	Europe & Central Asia	1997	14744.60377
VCT	St. Vincent and the Grenadines	Latin America & Caribbean	1997	347.77
VEN	Venezuela RB	Latin America & Caribbean	1997	85843.53459
VNM	Vietnam	East Asia & Pacific	1997	26843.70044
VUT	Vanuatu	East Asia & Pacific	1997	255.8902218
WSM	Samoa	East Asia & Pacific	1997	285.4755919
XKX	Kosovo	Europe & Central Asia	1997	0
YEM	Yemen Rep.	Middle East & North Africa	1997	6838.557384
ZAF	South Africa	Sub-Saharan Africa	1997	152587.4239
ZMB	Zambia	Sub-Saharan Africa	1997	4303.281932
ZWE	Zimbabwe	Sub-Saharan Africa	1997	8529.5716
ABW	Aruba	Latin America & Caribbean	1998	1665.100559
AFG	Afghanistan	South Asia	1998	0
AGO	Angola	Sub-Saharan Africa	1998	6506.229607
ALB	Albania	Europe & Central Asia	1998	2545.967253
ARE	United Arab Emirates	Middle East & North Africa	1998	75674.33628
ARG	Argentina	Latin America & Caribbean	1998	298948.25
ARM	Armenia	Europe & Central Asia	1998	1893.726437
ASM	American Samoa	East Asia & Pacific	1998	0
ATG	Antigua and Barbuda	Latin America & Caribbean	1998	727.8605926
AUS	Australia	East Asia & Pacific	1998	398899.1386
AUT	Austria	Europe & Central Asia	1998	218259.9044
AZE	Azerbaijan	Europe & Central Asia	1998	4446.370371
BDI	Burundi	Sub-Saharan Africa	1998	893.7708061
BEL	Belgium	Europe & Central Asia	1998	258528.3396
BEN	Benin	Sub-Saharan Africa	1998	2455.092582
BFA	Burkina Faso	Sub-Saharan Africa	1998	2804.902724
BGD	Bangladesh	South Asia	1998	49984.55947
BGR	Bulgaria	Europe & Central Asia	1998	15030.6953
BHR	Bahrain	Middle East & North Africa	1998	6183.776596
BHS	Bahamas The	Latin America & Caribbean	1998	6833.22
BIH	Bosnia and Herzegovina	Europe & Central Asia	1998	4116.699437
BLR	Belarus	Europe & Central Asia	1998	15222.01266
BLZ	Belize	Latin America & Caribbean	1998	688.99245
BMU	Bermuda	North America	1998	3130.748
BOL	Bolivia	Latin America & Caribbean	1998	8497.545598
BRA	Brazil	Latin America & Caribbean	1998	863723.4116
BRB	Barbados	Latin America & Caribbean	1998	2817.083478
BRN	Brunei Darussalam	East Asia & Pacific	1998	4051.147228
BTN	Bhutan	South Asia	1998	376.9550873
BWA	Botswana	Sub-Saharan Africa	1998	4790.458837
CAF	Central African Republic	Sub-Saharan Africa	1998	967.3383487
CAN	Canada	North America	1998	631813.2794
CHE	Switzerland	Europe & Central Asia	1998	295045.152
CHL	Chile	Latin America & Caribbean	1998	81577.43018
CHN	China	East Asia & Pacific	1998	1029043.098
CIV	Cote d'Ivoire	Sub-Saharan Africa	1998	12612.03373
CMR	Cameroon	Sub-Saharan Africa	1998	10612.84743
COD	Congo Dem. Rep.	Sub-Saharan Africa	1998	6215.59127
COG	Congo Rep.	Sub-Saharan Africa	1998	1949.481297
COL	Colombia	Latin America & Caribbean	1998	98443.73994
COM	Comoros	Sub-Saharan Africa	1998	370.106776
CPV	Cabo Verde	Sub-Saharan Africa	1998	521.9105605
CRI	Costa Rica	Latin America & Caribbean	1998	13617.4053
CUB	Cuba	Latin America & Caribbean	1998	25736.3312
CUW	Curacao	Latin America & Caribbean	1998	0
CYM	Cayman Islands	Latin America & Caribbean	1998	0
CYP	Cyprus	Europe & Central Asia	1998	10248.61765
CZE	Czech Republic	Europe & Central Asia	1998	66490.37211
DEU	Germany	Europe & Central Asia	1998	2238990.775
DJI	Djibouti	Middle East & North Africa	1998	514.2678693
DMA	Dominica	Latin America & Caribbean	1998	322.4098519
DNK	Denmark	Europe & Central Asia	1998	176991.935
DOM	Dominican Republic	Latin America & Caribbean	1998	21672.52656
DZA	Algeria	Middle East & North Africa	1998	48187.74753
ECU	Ecuador	Latin America & Caribbean	1998	27981.89695
EGY	Egypt Arab Rep.	Middle East & North Africa	1998	84828.80756
ERI	Eritrea	Sub-Saharan Africa	1998	745.5261549
ESP	Spain	Europe & Central Asia	1998	619214.8346
EST	Estonia	Europe & Central Asia	1998	5665.917232
ETH	Ethiopia	Sub-Saharan Africa	1998	7818.224906
FIN	Finland	Europe & Central Asia	1998	134038.7183
FJI	Fiji	East Asia & Pacific	1998	1656.78478
FRA	France	Europe & Central Asia	1998	1503108.739
FRO	Faroe Islands	Europe & Central Asia	1998	1107.882641
FSM	Micronesia Fed. Sts.	East Asia & Pacific	1998	218.8731
GAB	Gabon	Sub-Saharan Africa	1998	4483.41712
GBR	United Kingdom	Europe & Central Asia	1998	1650172.242
GEO	Georgia	Europe & Central Asia	1998	3613.498175
GHA	Ghana	Sub-Saharan Africa	1998	7480.968858
GIB	Gibraltar	Europe & Central Asia	1998	0
GIN	Guinea	Sub-Saharan Africa	1998	3588.376057
GMB	Gambia The	Sub-Saharan Africa	1998	840.2852646
GNB	Guinea-Bissau	Sub-Saharan Africa	1998	206.4575445
GNQ	Equatorial Guinea	Sub-Saharan Africa	1998	370.6876187
GRC	Greece	Europe & Central Asia	1998	144428.1728
GRD	Grenada	Latin America & Caribbean	1998	445.9035926
GRL	Greenland	Europe & Central Asia	1998	1149.862703
GTM	Guatemala	Latin America & Caribbean	1998	19395.49199
GUM	Guam	East Asia & Pacific	1998	0
GUY	Guyana	Latin America & Caribbean	1998	717.5306832
HKG	Hong Kong SAR China	East Asia & Pacific	1998	168886.1632
HND	Honduras	Latin America & Caribbean	1998	6366.340266
HRV	Croatia	Europe & Central Asia	1998	25466.97468
HTI	Haiti	Latin America & Caribbean	1998	3723.909227
HUN	Hungary	Europe & Central Asia	1998	48706.78731
IDN	Indonesia	East Asia & Pacific	1998	95445.54787
IMN	Isle of Man	Europe & Central Asia	1998	1382.54825
IND	India	South Asia	1998	421351.4775
IRL	Ireland	Europe & Central Asia	1998	90082.05192
IRN	Iran Islamic Rep.	Middle East & North Africa	1998	110276.9134
IRQ	Iraq	Middle East & North Africa	1998	0
ISL	Iceland	Europe & Central Asia	1998	8494.094899
ISR	Israel	Middle East & North Africa	1998	115932.8468
ITA	Italy	Europe & Central Asia	1998	1270052.526
JAM	Jamaica	Latin America & Caribbean	1998	8763.219645
JOR	Jordan	Middle East & North Africa	1998	8023.356841
JPN	Japan	East Asia & Pacific	1998	4032509.761
KAZ	Kazakhstan	Europe & Central Asia	1998	22135.24541
KEN	Kenya	Sub-Saharan Africa	1998	14093.99884
KGZ	Kyrgyz Republic	Europe & Central Asia	1998	1645.96375
KHM	Cambodia	East Asia & Pacific	1998	3120.425503
KIR	Kiribati	East Asia & Pacific	1998	65.33484106
KNA	St. Kitts and Nevis	Latin America & Caribbean	1998	383.257146
KOR	Korea Rep.	East Asia & Pacific	1998	383330.931
KWT	Kuwait	Middle East & North Africa	1998	25939.96063
LAO	Lao PDR	East Asia & Pacific	1998	1280.177839
LBN	Lebanon	Middle East & North Africa	1998	17247.17901
LBR	Liberia	Sub-Saharan Africa	1998	0
LBY	Libya	Middle East & North Africa	1998	27249.78614
LCA	St. Lucia	Latin America & Caribbean	1998	877.4074074
LKA	Sri Lanka	South Asia	1998	15794.97285
LSO	Lesotho	Sub-Saharan Africa	1998	928.458206
LTU	Lithuania	Europe & Central Asia	1998	11240.3609
LUX	Luxembourg	Europe & Central Asia	1998	20209.12203
LVA	Latvia	Europe & Central Asia	1998	7145.882283
MAC	Macao SAR China	East Asia & Pacific	1998	6742.367273
MAR	Morocco	Middle East & North Africa	1998	41806.21938
MDA	Moldova	Europe & Central Asia	1998	1698.717505
MDG	Madagascar	Sub-Saharan Africa	1998	4401.967499
MDV	Maldives	South Asia	1998	540.0963976
MEX	Mexico	Latin America & Caribbean	1998	526502.1294
MHL	Marshall Islands	East Asia & Pacific	1998	112.2794
MKD	North Macedonia	Europe & Central Asia	1998	3756.208791
MLI	Mali	Sub-Saharan Africa	1998	2920.358587
MLT	Malta	Middle East & North Africa	1998	3923.637971
MMR	Myanmar	East Asia & Pacific	1998	0
MNE	Montenegro	Europe & Central Asia	1998	0
MNG	Mongolia	East Asia & Pacific	1998	1124.440249
MOZ	Mozambique	Sub-Saharan Africa	1998	5613.212496
MRT	Mauritania	Sub-Saharan Africa	1998	2032.345832
MUS	Mauritius	Sub-Saharan Africa	1998	4169.664285
MWI	Malawi	Sub-Saharan Africa	1998	1750.584265
MYS	Malaysia	East Asia & Pacific	1998	72167.49898
NAM	Namibia	Sub-Saharan Africa	1998	3826.527631
NCL	New Caledonia	East Asia & Pacific	1998	3158.80648
NER	Niger	Sub-Saharan Africa	1998	2625.049702
NGA	Nigeria	Sub-Saharan Africa	1998	54604.05017
NIC	Nicaragua	Latin America & Caribbean	1998	4635.267225
NLD	Netherlands	Europe & Central Asia	1998	438008.2204
NOR	Norway	Europe & Central Asia	1998	154163.3643
NPL	Nepal	South Asia	1998	4856.255044
NRU	Nauru	East Asia & Pacific	1998	0
NZL	New Zealand	East Asia & Pacific	1998	56227.16985
OMN	Oman	Middle East & North Africa	1998	14085.37321
PAK	Pakistan	South Asia	1998	62191.95581
PAN	Panama	Latin America & Caribbean	1998	11575.4864
PER	Peru	Latin America & Caribbean	1998	55501.46788
PHL	Philippines	East Asia & Pacific	1998	72207.02877
PLW	Palau	East Asia & Pacific	1998	0
PNG	Papua New Guinea	East Asia & Pacific	1998	3789.443015
POL	Poland	Europe & Central Asia	1998	174388.2719
PRI	Puerto Rico	Latin America & Caribbean	1998	54086.4
PRK	Korea Dem. People<U+00A1><U+00AF>s Rep.	East Asia & Pacific	1998	0
PRT	Portugal	Europe & Central Asia	1998	123946.3279
PRY	Paraguay	Latin America & Caribbean	1998	9260.481572
PSE	West Bank and Gaza	Middle East & North Africa	1998	4067.8
PYF	French Polynesia	East Asia & Pacific	1998	3775.160797
QAT	Qatar	Middle East & North Africa	1998	10255.49503
ROU	Romania	Europe & Central Asia	1998	41694.11897
RUS	Russian Federation	Europe & Central Asia	1998	270955.4869
RWA	Rwanda	Sub-Saharan Africa	1998	1989.343495
SAU	Saudi Arabia	Middle East & North Africa	1998	146775.4981
SDN	Sudan	Sub-Saharan Africa	1998	11250.32799
SEN	Senegal	Sub-Saharan Africa	1998	6368.265194
SGP	Singapore	East Asia & Pacific	1998	85728.31023
SLB	Solomon Islands	East Asia & Pacific	1998	471.1770081
SLE	Sierra Leone	Sub-Saharan Africa	1998	672.3759273
SLV	El Salvador	Latin America & Caribbean	1998	10936.6699
SMR	San Marino	Europe & Central Asia	1998	0
SOM	Somalia	Sub-Saharan Africa	1998	0
SRB	Serbia	Europe & Central Asia	1998	19457.97942
SSD	South Sudan	Sub-Saharan Africa	1998	0
STP	Sao Tome and Principe	Sub-Saharan Africa	1998	0
SUR	Suriname	Latin America & Caribbean	1998	1110.85
SVK	Slovak Republic	Europe & Central Asia	1998	29856.00067
SVN	Slovenia	Europe & Central Asia	1998	22146.23211
SWE	Sweden	Europe & Central Asia	1998	270809.0668
SWZ	Eswatini	Sub-Saharan Africa	1998	1576.904292
SXM	Sint Maarten (Dutch part)	Latin America & Caribbean	1998	0
SYC	Seychelles	Sub-Saharan Africa	1998	608.3692822
SYR	Syrian Arab Republic	Middle East & North Africa	1998	15200.84614
TCA	Turks and Caicos Islands	Latin America & Caribbean	1998	0
TCD	Chad	Sub-Saharan Africa	1998	1744.794457
TGO	Togo	Sub-Saharan Africa	1998	1587.345951
THA	Thailand	East Asia & Pacific	1998	113675.5611
TJK	Tajikistan	Europe & Central Asia	1998	1320.242081
TKM	Turkmenistan	Europe & Central Asia	1998	2605.688065
TLS	Timor-Leste	East Asia & Pacific	1998	0
TON	Tonga	East Asia & Pacific	1998	188.6869973
TTO	Trinidad and Tobago	Latin America & Caribbean	1998	6043.69433
TUN	Tunisia	Middle East & North Africa	1998	21803.37227
TUR	Turkey	Europe & Central Asia	1998	275768.6931
TUV	Tuvalu	East Asia & Pacific	1998	12.75763287
TZA	Tanzania	Sub-Saharan Africa	1998	12270.4487
UGA	Uganda	Sub-Saharan Africa	1998	6584.815847
UKR	Ukraine	Europe & Central Asia	1998	41883.24147
URY	Uruguay	Latin America & Caribbean	1998	25385.9282
USA	United States	North America	1998	9062818.211
UZB	Uzbekistan	Europe & Central Asia	1998	14988.97121
VCT	St. Vincent and the Grenadines	Latin America & Caribbean	1998	373.6198519
VEN	Venezuela RB	Latin America & Caribbean	1998	91331.20343
VNM	Vietnam	East Asia & Pacific	1998	27209.60205
VUT	Vanuatu	East Asia & Pacific	1998	262.3012528
WSM	Samoa	East Asia & Pacific	1998	269.4815232
XKX	Kosovo	Europe & Central Asia	1998	0
YEM	Yemen Rep.	Middle East & North Africa	1998	6325.141676
ZAF	South Africa	Sub-Saharan Africa	1998	137774.7556
ZMB	Zambia	Sub-Saharan Africa	1998	3537.683046
ZWE	Zimbabwe	Sub-Saharan Africa	1998	6401.9682
ABW	Aruba	Latin America & Caribbean	1999	1722.798883
AFG	Afghanistan	South Asia	1999	0
AGO	Angola	Sub-Saharan Africa	1999	6152.922943
ALB	Albania	Europe & Central Asia	1999	3212.119044
ARE	United Arab Emirates	Middle East & North Africa	1999	84445.47311
ARG	Argentina	Latin America & Caribbean	1999	283523
ARM	Armenia	Europe & Central Asia	1999	1845.482181
ASM	American Samoa	East Asia & Pacific	1999	0
ATG	Antigua and Barbuda	Latin America & Caribbean	1999	766.1989259
AUS	Australia	East Asia & Pacific	1999	388608.2216
AUT	Austria	Europe & Central Asia	1999	217185.7873
AZE	Azerbaijan	Europe & Central Asia	1999	4581.246713
BDI	Burundi	Sub-Saharan Africa	1999	808.0772234
BEL	Belgium	Europe & Central Asia	1999	258158.534
BEN	Benin	Sub-Saharan Africa	1999	3676.045653
BFA	Burkina Faso	Sub-Saharan Africa	1999	3364.819317
BGD	Bangladesh	South Asia	1999	51270.56988
BGR	Bulgaria	Europe & Central Asia	1999	13627.32328
BHR	Bahrain	Middle East & North Africa	1999	6621.010372
BHS	Bahamas The	Latin America & Caribbean	1999	7683.87
BIH	Bosnia and Herzegovina	Europe & Central Asia	1999	4685.733115
BLR	Belarus	Europe & Central Asia	1999	12138.48653
BLZ	Belize	Latin America & Caribbean	1999	732.73235
BMU	Bermuda	North America	1999	3324.433
BOL	Bolivia	Latin America & Caribbean	1999	8285.075872
BRA	Brazil	Latin America & Caribbean	1999	599388.58
BRB	Barbados	Latin America & Caribbean	1999	2951.822205
BRN	Brunei Darussalam	East Asia & Pacific	1999	4600
BTN	Bhutan	South Asia	1999	419.0358105
BWA	Botswana	Sub-Saharan Africa	1999	5484.257417
CAF	Central African Republic	Sub-Saharan Africa	1999	999.4775107
CAN	Canada	North America	1999	676084.0008
CHE	Switzerland	Europe & Central Asia	1999	289912.4923
CHL	Chile	Latin America & Caribbean	1999	75173.7945
CHN	China	East Asia & Pacific	1999	1093997.267
CIV	Cote d'Ivoire	Sub-Saharan Africa	1999	12376.63982
CMR	Cameroon	Sub-Saharan Africa	1999	11198.37875
COD	Congo Dem. Rep.	Sub-Saharan Africa	1999	4711.259427
COG	Congo Rep.	Sub-Saharan Africa	1999	2353.909564
COL	Colombia	Latin America & Caribbean	1999	86186.15868
COM	Comoros	Sub-Saharan Africa	1999	382.4549899
CPV	Cabo Verde	Sub-Saharan Africa	1999	592.4167031
CRI	Costa Rica	Latin America & Caribbean	1999	14195.62334
CUB	Cuba	Latin America & Caribbean	1999	28364.6152
CUW	Curacao	Latin America & Caribbean	1999	0
CYM	Cayman Islands	Latin America & Caribbean	1999	0
CYP	Cyprus	Europe & Central Asia	1999	10497.90831
CZE	Czech Republic	Europe & Central Asia	1999	64867.48319
DEU	Germany	Europe & Central Asia	1999	2194204.134
DJI	Djibouti	Middle East & North Africa	1999	536.0801481
DMA	Dominica	Latin America & Caribbean	1999	331.759
DNK	Denmark	Europe & Central Asia	1999	177965.1884
DOM	Dominican Republic	Latin America & Caribbean	1999	22137.59999
DZA	Algeria	Middle East & North Africa	1999	48640.61045
ECU	Ecuador	Latin America & Caribbean	1999	19645.27264
EGY	Egypt Arab Rep.	Middle East & North Africa	1999	90710.70481
ERI	Eritrea	Sub-Saharan Africa	1999	688.9213257
ESP	Spain	Europe & Central Asia	1999	634693.16
EST	Estonia	Europe & Central Asia	1999	5762.048126
ETH	Ethiopia	Sub-Saharan Africa	1999	7700.833482
FIN	Finland	Europe & Central Asia	1999	135218.4104
FJI	Fiji	East Asia & Pacific	1999	1942.170999
FRA	France	Europe & Central Asia	1999	1492647.56
FRO	Faroe Islands	Europe & Central Asia	1999	1120.280382
FSM	Micronesia Fed. Sts.	East Asia & Pacific	1999	220.1405
GAB	Gabon	Sub-Saharan Africa	1999	4662.992036
GBR	United Kingdom	Europe & Central Asia	1999	1682399.288
GEO	Georgia	Europe & Central Asia	1999	2800.026339
GHA	Ghana	Sub-Saharan Africa	1999	7719.354839
GIB	Gibraltar	Europe & Central Asia	1999	0
GIN	Guinea	Sub-Saharan Africa	1999	3461.282294
GMB	Gambia The	Sub-Saharan Africa	1999	814.7234601
GNB	Guinea-Bissau	Sub-Saharan Africa	1999	224.4466638
GNQ	Equatorial Guinea	Sub-Saharan Africa	1999	621.1178857
GRC	Greece	Europe & Central Asia	1999	142540.729
GRD	Grenada	Latin America & Caribbean	1999	482.0093704
GRL	Greenland	Europe & Central Asia	1999	1131.561595
GTM	Guatemala	Latin America & Caribbean	1999	18318.41225
GUM	Guam	East Asia & Pacific	1999	0
GUY	Guyana	Latin America & Caribbean	1999	694.7549883
HKG	Hong Kong SAR China	East Asia & Pacific	1999	165768.0954
HND	Honduras	Latin America & Caribbean	1999	6414.52053
HRV	Croatia	Europe & Central Asia	1999	23400.45278
HTI	Haiti	Latin America & Caribbean	1999	4153.736347
HUN	Hungary	Europe & Central Asia	1999	49073.38017
IDN	Indonesia	East Asia & Pacific	1999	140001.3512
IMN	Isle of Man	Europe & Central Asia	1999	1567.465657
IND	India	South Asia	1999	458820.4173
IRL	Ireland	Europe & Central Asia	1999	98692.07927
IRN	Iran Islamic Rep.	Middle East & North Africa	1999	113848.4501
IRQ	Iraq	Middle East & North Africa	1999	0
ISL	Iceland	Europe & Central Asia	1999	8971.60873
ISR	Israel	Middle East & North Africa	1999	117111.5352
ITA	Italy	Europe & Central Asia	1999	1252023.759
JAM	Jamaica	Latin America & Caribbean	1999	8851.581633
JOR	Jordan	Middle East & North Africa	1999	8263.921016
JPN	Japan	East Asia & Pacific	1999	4562078.822
KAZ	Kazakhstan	Europe & Central Asia	1999	16870.81713
KEN	Kenya	Sub-Saharan Africa	1999	12896.01358
KGZ	Kyrgyz Republic	Europe & Central Asia	1999	1249.061487
KHM	Cambodia	East Asia & Pacific	1999	3517.242477
KIR	Kiribati	East Asia & Pacific	1999	69.03225806
KNA	St. Kitts and Nevis	Latin America & Caribbean	1999	406.5970415
KOR	Korea Rep.	East Asia & Pacific	1999	497512.6596
KWT	Kuwait	Middle East & North Africa	1999	30123.8502
LAO	Lao PDR	East Asia & Pacific	1999	1454.430642
LBN	Lebanon	Middle East & North Africa	1999	17391.05637
LBR	Liberia	Sub-Saharan Africa	1999	0
LBY	Libya	Middle East & North Africa	1999	35976.7141
LCA	St. Lucia	Latin America & Caribbean	1999	921.8518519
LKA	Sri Lanka	South Asia	1999	15656.32786
LSO	Lesotho	Sub-Saharan Africa	1999	912.7712906
LTU	Lithuania	Europe & Central Asia	1999	10972.87864
LUX	Luxembourg	Europe & Central Asia	1999	22235.92904
LVA	Latvia	Europe & Central Asia	1999	7518.044679
MAC	Macao SAR China	East Asia & Pacific	1999	6490.571704
MAR	Morocco	Middle East & North Africa	1999	41632.0276
MDA	Moldova	Europe & Central Asia	1999	1170.782957
[truncated: 4,882 more rows]
