# Supplementary material for: The potential for cascading failures in the international trade network
Source: PLoS One. 2024 Mar 1;19(3):e0299833. doi: 10.1371/journal.pone.0299833 (PMC10906889; doi:10.1371/journal.pone.0299833)
Supplement: S2 Data — (ZIP) [file pone.0299833.s002.zip]

Archive with 1 entries (1 files):
- link_1990_2022.csv
