# Supplementary material for: The potential for cascading failures in the international trade network
Source: PLoS One. 2024 Mar 1;19(3):e0299833. doi: 10.1371/journal.pone.0299833 (PMC10906889; doi:10.1371/journal.pone.0299833)
Supplement: S2 Data — (ZIP) [file pone.0299833.s002.zip › link_1990_2022.csv]

Source	Target	Type	Weight	Year
USA	AUT	Directed	1794.501	1990
USA	AUT	Directed	2147.07	1993
USA	AUT	Directed	2942.183	2000
USA	AUT	Directed	2810.163	1995
USA	AUT	Directed	2908.027	1999
USA	AUT	Directed	3305.502	2008
USA	AUT	Directed	3507.827	2012
USA	AUT	Directed	2434.088	1994
USA	AUT	Directed	3002.063	1996
USA	AUT	Directed	3560.532	1998
USA	AUT	Directed	3391.692	2011
USA	AUT	Directed	2311.049	2004
USA	AUT	Directed	2277.397	2009
USA	AUT	Directed	2007.181	1991
USA	AUT	Directed	3625.307	2007
USA	AUT	Directed	2754.386	2010
USA	AUT	Directed	2866.554	2001
USA	AUT	Directed	2141.511	1992
USA	AUT	Directed	3438.488	1997
USA	AUT	Directed	3078.905	2006
USA	AUT	Directed	2831.267	2005
USA	AUT	Directed	2222.64	2003
USA	AUT	Directed	3759.444	2013
USA	AUT	Directed	2719.248	2002
USA	AUT	Directed	3917.025	2014
USA	AUT	Directed	3973.433	2015
USA	AUT	Directed	3628.989	2016
USA	AUT	Directed	4303.413	2017
USA	AUT	Directed	4594.96	2018
GBR	AUT	Directed	2704.395	2013
GBR	AUT	Directed	1834.548	2000
GBR	AUT	Directed	2994.725	2008
GBR	AUT	Directed	1800.774	2001
GBR	AUT	Directed	1329.013	1993
GBR	AUT	Directed	1964.426	1995
GBR	AUT	Directed	1470.426	1992
GBR	AUT	Directed	2738.785	2006
GBR	AUT	Directed	1912.136	1997
GBR	AUT	Directed	2883.705	2011
GBR	AUT	Directed	1265.545	1990
GBR	AUT	Directed	1371.427	1991
GBR	AUT	Directed	2028.753	1996
GBR	AUT	Directed	1867.164	1999
GBR	AUT	Directed	3074.893	2007
GBR	AUT	Directed	2229.15	2010
GBR	AUT	Directed	1844.503	2002
GBR	AUT	Directed	2077.949	2009
GBR	AUT	Directed	2818.051	2005
GBR	AUT	Directed	1605.857	1994
GBR	AUT	Directed	2087.828	2003
GBR	AUT	Directed	2088.146	1998
GBR	AUT	Directed	2203.724	2004
GBR	AUT	Directed	2749.405	2012
GBR	AUT	Directed	3138.28	2014
GBR	AUT	Directed	2711.236	2015
GBR	AUT	Directed	2933.4	2016
GBR	AUT	Directed	2835.886	2017
GBR	AUT	Directed	3527.135	2018
BEL	AUT	Directed	3811.228	2008
BEL	AUT	Directed	3859.322	2013
BEL	AUT	Directed	2001.089	2002
BEL	AUT	Directed	3269.089	2010
BEL	AUT	Directed	2378.743	2003
BEL	AUT	Directed	2941.718	2009
BEL	AUT	Directed	3706.639	2011
BEL	AUT	Directed	3550.976	2007
BEL	AUT	Directed	2646.019	2004
BEL	AUT	Directed	3212.425	2006
BEL	AUT	Directed	1654.605	1999
BEL	AUT	Directed	1803.905	2000
BEL	AUT	Directed	1848.592	2001
BEL	AUT	Directed	2797.508	2005
BEL	AUT	Directed	3659.19	2012
BEL	AUT	Directed	4085.425	2014
BEL	AUT	Directed	3504.053	2015
BEL	AUT	Directed	3441.84	2016
BEL	AUT	Directed	3705.198	2017
BEL	AUT	Directed	3878.989	2018
DNK	AUT	Directed	508.418	1995
DNK	AUT	Directed	505.512	1996
DNK	AUT	Directed	439.883	1997
DNK	AUT	Directed	411.535	2001
DNK	AUT	Directed	382.427	1991
DNK	AUT	Directed	529.201	2003
DNK	AUT	Directed	660.341	2009
DNK	AUT	Directed	782.293	2008
DNK	AUT	Directed	451.317	1998
DNK	AUT	Directed	454.724	1999
DNK	AUT	Directed	786.888	2011
DNK	AUT	Directed	780.449	2007
DNK	AUT	Directed	450.125	1994
DNK	AUT	Directed	405.929	2000
DNK	AUT	Directed	651.537	2004
DNK	AUT	Directed	430.105	1992
DNK	AUT	Directed	405.482	2002
DNK	AUT	Directed	769.385	2013
DNK	AUT	Directed	648.671	2010
DNK	AUT	Directed	390.118	1993
DNK	AUT	Directed	358.784	1990
DNK	AUT	Directed	698.524	2005
DNK	AUT	Directed	710.297	2012
DNK	AUT	Directed	684.596	2006
DNK	AUT	Directed	808.922	2014
DNK	AUT	Directed	698.852	2015
DNK	AUT	Directed	679.773	2016
DNK	AUT	Directed	791.034	2017
DNK	AUT	Directed	873.033	2018
FRA	AUT	Directed	3400.423	1999
FRA	AUT	Directed	4755.294	2012
FRA	AUT	Directed	4996.238	2013
FRA	AUT	Directed	4619.224	2004
FRA	AUT	Directed	4434.23	2010
FRA	AUT	Directed	2967.808	1997
FRA	AUT	Directed	2212.6	1991
FRA	AUT	Directed	4777.677	2005
FRA	AUT	Directed	3766.248	2003
FRA	AUT	Directed	3256.82	1995
FRA	AUT	Directed	2709.727	2000
FRA	AUT	Directed	4338.323	2006
FRA	AUT	Directed	2863.461	2002
FRA	AUT	Directed	2396.07	1992
FRA	AUT	Directed	2156.548	1993
FRA	AUT	Directed	3205.725	1998
FRA	AUT	Directed	2606.67	1994
FRA	AUT	Directed	2063.806	1990
FRA	AUT	Directed	5098.731	2007
FRA	AUT	Directed	5671.462	2008
FRA	AUT	Directed	3231.899	1996
FRA	AUT	Directed	2842.354	2001
FRA	AUT	Directed	4277.312	2009
FRA	AUT	Directed	5399.457	2011
FRA	AUT	Directed	4840.586	2014
FRA	AUT	Directed	3994.319	2015
FRA	AUT	Directed	3921.722	2016
FRA	AUT	Directed	4130.627	2017
FRA	AUT	Directed	4720.275	2018
DEU	AUT	Directed	74296.236	2007
DEU	AUT	Directed	69194.936	2010
DEU	AUT	Directed	82044.369	2008
DEU	AUT	Directed	31581.421	2000
DEU	AUT	Directed	32418.495	2001
DEU	AUT	Directed	74116.373	2012
DEU	AUT	Directed	28884.831	1995
DEU	AUT	Directed	62399.875	2006
DEU	AUT	Directed	80888.442	2011
DEU	AUT	Directed	21870.842	1991
DEU	AUT	Directed	33491.171	2002
DEU	AUT	Directed	64667.502	2009
DEU	AUT	Directed	23231.215	1992
DEU	AUT	Directed	20172.264	1993
DEU	AUT	Directed	26615.604	1997
DEU	AUT	Directed	55558.049	2004
DEU	AUT	Directed	58285.914	2005
DEU	AUT	Directed	75540.018	2013
DEU	AUT	Directed	22134.078	1994
DEU	AUT	Directed	28360.956	1998
DEU	AUT	Directed	28862.978	1996
DEU	AUT	Directed	32461.956	1999
DEU	AUT	Directed	43158.086	2003
DEU	AUT	Directed	21631.492	1990
DEU	AUT	Directed	75204.715	2014
DEU	AUT	Directed	64827.695	2015
DEU	AUT	Directed	66991.93	2016
DEU	AUT	Directed	73591.432	2017
DEU	AUT	Directed	79514.02	2018
SMR	AUT	Directed	1.15	2000
SMR	AUT	Directed	1.223	2001
SMR	AUT	Directed	0.877	2002
SMR	AUT	Directed	1.067	2003
SMR	AUT	Directed	1.285	2004
SMR	AUT	Directed	1.237	2005
SMR	AUT	Directed	2.007	2006
SMR	AUT	Directed	11.428	2007
SMR	AUT	Directed	25.249	2008
SMR	AUT	Directed	11.818	2009
SMR	AUT	Directed	30.274	2010
SMR	AUT	Directed	25.416	2011
SMR	AUT	Directed	14.607	2012
SMR	AUT	Directed	13.994	2013
SMR	AUT	Directed	15.374	2014
SMR	AUT	Directed	15.616	2015
SMR	AUT	Directed	16.859	2016
SMR	AUT	Directed	10.778	2017
SMR	AUT	Directed	10.387	2018
ITA	AUT	Directed	5143.127	1999
ITA	AUT	Directed	11536.607	2012
ITA	AUT	Directed	5552.053	1998
ITA	AUT	Directed	5805.788	1995
ITA	AUT	Directed	9586.056	2006
ITA	AUT	Directed	4671.735	1992
ITA	AUT	Directed	13021.017	2008
ITA	AUT	Directed	4505.63	1991
ITA	AUT	Directed	5927.702	1996
ITA	AUT	Directed	4890.075	1994
ITA	AUT	Directed	11546.996	2013
ITA	AUT	Directed	4936.201	2000
ITA	AUT	Directed	10718.24	2010
ITA	AUT	Directed	5383.431	1997
ITA	AUT	Directed	5259.194	2002
ITA	AUT	Directed	6691.991	2003
ITA	AUT	Directed	12727.323	2011
ITA	AUT	Directed	9636.436	2009
ITA	AUT	Directed	4407.983	1993
ITA	AUT	Directed	5008.486	2001
ITA	AUT	Directed	4440.705	1990
ITA	AUT	Directed	11562.45	2007
ITA	AUT	Directed	8444.725	2005
ITA	AUT	Directed	8172.877	2004
ITA	AUT	Directed	11608.546	2014
ITA	AUT	Directed	9741.957	2015
ITA	AUT	Directed	9390.173	2016
ITA	AUT	Directed	10218.408	2017
ITA	AUT	Directed	11686.695	2018
LUX	AUT	Directed	339.792	2008
LUX	AUT	Directed	477.697	2012
LUX	AUT	Directed	349.313	2006
LUX	AUT	Directed	119.62	2000
LUX	AUT	Directed	405.706	2013
LUX	AUT	Directed	127.451	1999
LUX	AUT	Directed	157.603	2002
LUX	AUT	Directed	345.139	2005
LUX	AUT	Directed	397.133	2010
LUX	AUT	Directed	569.119	2011
LUX	AUT	Directed	375.882	2004
LUX	AUT	Directed	351.982	2007
LUX	AUT	Directed	152.005	2001
LUX	AUT	Directed	299.638	2009
LUX	AUT	Directed	208.777	2003
LUX	AUT	Directed	462.321	2014
LUX	AUT	Directed	404.606	2015
LUX	AUT	Directed	402.828	2016
LUX	AUT	Directed	483.894	2017
LUX	AUT	Directed	554.399	2018
NLD	AUT	Directed	7624.977	2008
NLD	AUT	Directed	6509.874	2010
NLD	AUT	Directed	2328.967	1998
NLD	AUT	Directed	7641.476	2011
NLD	AUT	Directed	6956.29	2012
NLD	AUT	Directed	7056.454	2007
NLD	AUT	Directed	2275.209	1995
NLD	AUT	Directed	1363.303	1991
NLD	AUT	Directed	1466.788	1992
NLD	AUT	Directed	3490.363	2002
NLD	AUT	Directed	1391.655	1990
NLD	AUT	Directed	7153.056	2013
NLD	AUT	Directed	2098.702	1997
NLD	AUT	Directed	3316.997	1999
NLD	AUT	Directed	4220.128	2003
NLD	AUT	Directed	1670.18	1994
NLD	AUT	Directed	1409.466	1993
NLD	AUT	Directed	4647.331	2004
NLD	AUT	Directed	4766.188	2005
NLD	AUT	Directed	3404.21	2001
NLD	AUT	Directed	2162.097	1996
NLD	AUT	Directed	5713.157	2009
NLD	AUT	Directed	3105.194	2000
NLD	AUT	Directed	5610.457	2006
NLD	AUT	Directed	7339.634	2014
NLD	AUT	Directed	6221.127	2015
NLD	AUT	Directed	6394.297	2016
NLD	AUT	Directed	7450.747	2017
NLD	AUT	Directed	8549.779	2018
NOR	AUT	Directed	61.332	2005
NOR	AUT	Directed	106.318	1997
NOR	AUT	Directed	163.326	1990
NOR	AUT	Directed	530.166	2007
NOR	AUT	Directed	639.286	2009
NOR	AUT	Directed	252.748	2013
NOR	AUT	Directed	42.044	2002
NOR	AUT	Directed	600.341	2010
NOR	AUT	Directed	173.377	1994
NOR	AUT	Directed	72.679	2004
NOR	AUT	Directed	678.212	2008
NOR	AUT	Directed	309.279	2006
NOR	AUT	Directed	116.855	1996
NOR	AUT	Directed	56.823	2003
NOR	AUT	Directed	673.895	2011
NOR	AUT	Directed	117.65	1998
NOR	AUT	Directed	153.124	1993
NOR	AUT	Directed	166.841	1992
NOR	AUT	Directed	719.867	2012
NOR	AUT	Directed	66.408	2000
NOR	AUT	Directed	45.024	2001
NOR	AUT	Directed	163.193	1991
NOR	AUT	Directed	143.754	1995
NOR	AUT	Directed	92.351	1999
NOR	AUT	Directed	153.819	2014
NOR	AUT	Directed	118.849	2015
NOR	AUT	Directed	86.039	2016
NOR	AUT	Directed	54.494	2017
NOR	AUT	Directed	104.919	2018
SWE	AUT	Directed	970.02	1994
SWE	AUT	Directed	1580.901	2004
SWE	AUT	Directed	2086.878	2007
SWE	AUT	Directed	1845.294	2012
SWE	AUT	Directed	979.286	1992
SWE	AUT	Directed	928.366	1999
SWE	AUT	Directed	1730.963	2006
SWE	AUT	Directed	807.506	1993
SWE	AUT	Directed	967.729	2002
SWE	AUT	Directed	852.017	1990
SWE	AUT	Directed	1577.436	2005
SWE	AUT	Directed	1543.374	2009
SWE	AUT	Directed	1033.361	2000
SWE	AUT	Directed	1820.823	2013
SWE	AUT	Directed	1037.105	1996
SWE	AUT	Directed	1211.402	2003
SWE	AUT	Directed	849.152	1997
SWE	AUT	Directed	892.389	2001
SWE	AUT	Directed	1993.764	2011
SWE	AUT	Directed	1097.17	1995
SWE	AUT	Directed	985.907	1998
SWE	AUT	Directed	2234.878	2008
SWE	AUT	Directed	1771.005	2010
SWE	AUT	Directed	858.545	1991
SWE	AUT	Directed	1788.217	2014
SWE	AUT	Directed	1404.033	2015
SWE	AUT	Directed	1388.558	2016
SWE	AUT	Directed	1611.481	2017
SWE	AUT	Directed	1886.321	2018
CHE	AUT	Directed	2230.543	1997
CHE	AUT	Directed	9537.631	2008
CHE	AUT	Directed	5015.937	2003
CHE	AUT	Directed	10682.05	2012
CHE	AUT	Directed	6155.9	2006
CHE	AUT	Directed	5141.699	2004
CHE	AUT	Directed	8151.125	2007
CHE	AUT	Directed	2123.792	1991
CHE	AUT	Directed	2425.937	1998
CHE	AUT	Directed	3422.064	2000
CHE	AUT	Directed	2576.945	1995
CHE	AUT	Directed	2170.262	1992
CHE	AUT	Directed	2443.765	1996
CHE	AUT	Directed	9852.709	2010
CHE	AUT	Directed	3162.147	1999
CHE	AUT	Directed	1985.507	1993
CHE	AUT	Directed	9702.126	2009
CHE	AUT	Directed	2221.604	1990
CHE	AUT	Directed	3507.592	2001
CHE	AUT	Directed	3758.082	2002
CHE	AUT	Directed	12163.108	2011
CHE	AUT	Directed	2256.175	1994
CHE	AUT	Directed	5742.054	2005
CHE	AUT	Directed	10601.33	2013
CHE	AUT	Directed	10224.347	2014
CHE	AUT	Directed	9264.441	2015
CHE	AUT	Directed	8834.092	2016
CHE	AUT	Directed	9706.401	2017
CHE	AUT	Directed	9090.454	2018
CAN	AUT	Directed	375.773	1994
CAN	AUT	Directed	186.063	1993
CAN	AUT	Directed	274.656	1992
CAN	AUT	Directed	473.439	2008
CAN	AUT	Directed	387.046	2009
CAN	AUT	Directed	225.433	1991
CAN	AUT	Directed	362.981	1998
CAN	AUT	Directed	491.982	2013
CAN	AUT	Directed	293.508	1995
CAN	AUT	Directed	297.716	2004
CAN	AUT	Directed	283.828	1999
CAN	AUT	Directed	443.892	1996
CAN	AUT	Directed	526.098	2007
CAN	AUT	Directed	302.542	2003
CAN	AUT	Directed	431.259	2005
CAN	AUT	Directed	242.829	1990
CAN	AUT	Directed	369.641	2006
CAN	AUT	Directed	446.739	2000
CAN	AUT	Directed	386.623	2012
CAN	AUT	Directed	402.525	1997
CAN	AUT	Directed	257.285	2002
CAN	AUT	Directed	307.744	2001
CAN	AUT	Directed	401.648	2010
CAN	AUT	Directed	412.155	2011
CAN	AUT	Directed	406.218	2014
CAN	AUT	Directed	402.281	2015
CAN	AUT	Directed	249.186	2016
CAN	AUT	Directed	299.313	2017
CAN	AUT	Directed	236.808	2018
JPN	AUT	Directed	1163.172	2012
JPN	AUT	Directed	1397.712	2007
JPN	AUT	Directed	1632.395	1995
JPN	AUT	Directed	1414.276	2006
JPN	AUT	Directed	2555.734	1992
JPN	AUT	Directed	1486.656	2004
JPN	AUT	Directed	864.879	2002
JPN	AUT	Directed	1107.351	2000
JPN	AUT	Directed	1462.577	2011
JPN	AUT	Directed	1424.454	1997
JPN	AUT	Directed	988.559	2013
JPN	AUT	Directed	2461.484	1991
JPN	AUT	Directed	2136.375	1993
JPN	AUT	Directed	1625.79	1996
JPN	AUT	Directed	1535.996	2008
JPN	AUT	Directed	1282.876	2010
JPN	AUT	Directed	2368.417	1994
JPN	AUT	Directed	1096.884	2003
JPN	AUT	Directed	944.119	2001
JPN	AUT	Directed	1050.17	2009
JPN	AUT	Directed	1597.214	1998
JPN	AUT	Directed	2222.007	1990
JPN	AUT	Directed	1044.048	1999
JPN	AUT	Directed	1320.363	2005
JPN	AUT	Directed	1069.423	2014
JPN	AUT	Directed	953.175	2015
JPN	AUT	Directed	1101.313	2016
JPN	AUT	Directed	1166.622	2017
JPN	AUT	Directed	1247.908	2018
FIN	AUT	Directed	640.51	2012
FIN	AUT	Directed	589.14	2002
FIN	AUT	Directed	452.577	1995
FIN	AUT	Directed	541.613	2010
FIN	AUT	Directed	558.942	2013
FIN	AUT	Directed	768.047	2004
FIN	AUT	Directed	608.616	2011
FIN	AUT	Directed	311.882	1993
FIN	AUT	Directed	378.932	1992
FIN	AUT	Directed	670.983	1999
FIN	AUT	Directed	701.407	2000
FIN	AUT	Directed	800.957	2005
FIN	AUT	Directed	753.329	2003
FIN	AUT	Directed	635.495	2001
FIN	AUT	Directed	605.398	2009
FIN	AUT	Directed	834.124	2006
FIN	AUT	Directed	896.128	2007
FIN	AUT	Directed	341.296	1990
FIN	AUT	Directed	378.656	1994
FIN	AUT	Directed	840.249	2008
FIN	AUT	Directed	612.963	1998
FIN	AUT	Directed	448	1996
FIN	AUT	Directed	397.407	1997
FIN	AUT	Directed	343.194	1991
FIN	AUT	Directed	543.139	2014
FIN	AUT	Directed	532.371	2015
FIN	AUT	Directed	498.291	2016
FIN	AUT	Directed	519.937	2017
FIN	AUT	Directed	595.254	2018
GRC	AUT	Directed	202.003	2007
GRC	AUT	Directed	105.574	1999
GRC	AUT	Directed	123.282	2003
GRC	AUT	Directed	150.277	2005
GRC	AUT	Directed	190.798	2012
GRC	AUT	Directed	194.661	1994
GRC	AUT	Directed	143.097	1998
GRC	AUT	Directed	149.334	2006
GRC	AUT	Directed	194.617	2008
GRC	AUT	Directed	148.058	2004
GRC	AUT	Directed	161.404	2009
GRC	AUT	Directed	189.252	1993
GRC	AUT	Directed	109.231	2002
GRC	AUT	Directed	140.274	1997
GRC	AUT	Directed	93.969	2001
GRC	AUT	Directed	219.786	2011
GRC	AUT	Directed	205.158	1990
GRC	AUT	Directed	203.755	1991
GRC	AUT	Directed	214.599	1992
GRC	AUT	Directed	178.402	1996
GRC	AUT	Directed	206.127	1995
GRC	AUT	Directed	102.978	2000
GRC	AUT	Directed	155.894	2010
GRC	AUT	Directed	201.977	2013
GRC	AUT	Directed	192.345	2014
GRC	AUT	Directed	167.419	2015
GRC	AUT	Directed	169.187	2016
GRC	AUT	Directed	214.913	2017
GRC	AUT	Directed	217.117	2018
ISL	AUT	Directed	7.234	2006
ISL	AUT	Directed	2.871	1993
ISL	AUT	Directed	2.271	2000
ISL	AUT	Directed	3.251	1997
ISL	AUT	Directed	2.348	1999
ISL	AUT	Directed	6.476	2009
ISL	AUT	Directed	3.114	2002
ISL	AUT	Directed	8.078	2010
ISL	AUT	Directed	10.619	2011
ISL	AUT	Directed	5.497	2013
ISL	AUT	Directed	10.415	2012
ISL	AUT	Directed	10.475	2007
ISL	AUT	Directed	4.272	1995
ISL	AUT	Directed	3.479	1996
ISL	AUT	Directed	2.751	2001
ISL	AUT	Directed	6.067	2005
ISL	AUT	Directed	5.152	2003
ISL	AUT	Directed	8.794	2008
ISL	AUT	Directed	7.751	2004
ISL	AUT	Directed	3.933	1991
ISL	AUT	Directed	4.688	1994
ISL	AUT	Directed	3.267	1998
ISL	AUT	Directed	6.532	1990
ISL	AUT	Directed	3.654	1992
ISL	AUT	Directed	2.943	2014
ISL	AUT	Directed	2.64	2015
ISL	AUT	Directed	2.876	2016
ISL	AUT	Directed	5.007	2017
ISL	AUT	Directed	1.857	2018
IRL	AUT	Directed	207.799	1991
IRL	AUT	Directed	284.729	1997
IRL	AUT	Directed	421.943	1999
IRL	AUT	Directed	645.628	2012
IRL	AUT	Directed	364.942	1995
IRL	AUT	Directed	597.764	2005
IRL	AUT	Directed	424.638	2000
IRL	AUT	Directed	412.646	1998
IRL	AUT	Directed	824.706	2004
IRL	AUT	Directed	357.701	1996
IRL	AUT	Directed	770.467	2010
IRL	AUT	Directed	891.052	2008
IRL	AUT	Directed	455.491	2003
IRL	AUT	Directed	717.01	2011
IRL	AUT	Directed	179.181	1990
IRL	AUT	Directed	384.546	2001
IRL	AUT	Directed	387.164	2002
IRL	AUT	Directed	700.473	2007
IRL	AUT	Directed	660.908	2006
IRL	AUT	Directed	259.752	1992
IRL	AUT	Directed	270.819	1994
IRL	AUT	Directed	740.858	2009
IRL	AUT	Directed	1629.149	2013
IRL	AUT	Directed	247.067	1993
IRL	AUT	Directed	506.596	2014
IRL	AUT	Directed	536.584	2015
IRL	AUT	Directed	597.822	2016
IRL	AUT	Directed	682.541	2017
IRL	AUT	Directed	711.149	2018
MLT	AUT	Directed	2.936	2003
MLT	AUT	Directed	6.397	1991
MLT	AUT	Directed	8.973	1992
MLT	AUT	Directed	3.175	2001
MLT	AUT	Directed	2.945	2002
MLT	AUT	Directed	15.917	2012
MLT	AUT	Directed	28.474	2013
MLT	AUT	Directed	21.506	2010
MLT	AUT	Directed	6.378	1998
MLT	AUT	Directed	2.618	2000
MLT	AUT	Directed	16.652	2008
MLT	AUT	Directed	6.898	1993
MLT	AUT	Directed	5.454	2004
MLT	AUT	Directed	7.618	1994
MLT	AUT	Directed	7.955	1995
MLT	AUT	Directed	8.408	2005
MLT	AUT	Directed	6.507	1990
MLT	AUT	Directed	8.958	1996
MLT	AUT	Directed	5.235	1997
MLT	AUT	Directed	9.39	2006
MLT	AUT	Directed	19.718	2009
MLT	AUT	Directed	17.17	2011
MLT	AUT	Directed	3.872	1999
MLT	AUT	Directed	16.49	2007
MLT	AUT	Directed	20.96	2014
MLT	AUT	Directed	19.7	2015
MLT	AUT	Directed	17.878	2016
MLT	AUT	Directed	21.807	2017
MLT	AUT	Directed	15.916	2018
PRT	AUT	Directed	355.553	2013
PRT	AUT	Directed	377.187	1995
PRT	AUT	Directed	433.008	1996
PRT	AUT	Directed	142.737	2000
PRT	AUT	Directed	241.203	2005
PRT	AUT	Directed	291.764	2010
PRT	AUT	Directed	282.587	1993
PRT	AUT	Directed	262.313	2004
PRT	AUT	Directed	342.761	2008
PRT	AUT	Directed	382.595	1997
PRT	AUT	Directed	369.718	1998
PRT	AUT	Directed	303.523	1991
PRT	AUT	Directed	176.106	2001
PRT	AUT	Directed	300.4	2007
PRT	AUT	Directed	302	1990
PRT	AUT	Directed	270.475	2009
PRT	AUT	Directed	181.213	1999
PRT	AUT	Directed	331.977	1994
PRT	AUT	Directed	247.608	2006
PRT	AUT	Directed	231.603	2003
PRT	AUT	Directed	318.167	2012
PRT	AUT	Directed	325.783	1992
PRT	AUT	Directed	371.951	2011
PRT	AUT	Directed	191.492	2002
PRT	AUT	Directed	366.716	2014
PRT	AUT	Directed	272.194	2015
PRT	AUT	Directed	325.816	2016
PRT	AUT	Directed	289.076	2017
PRT	AUT	Directed	403.5	2018
ESP	AUT	Directed	1780.832	2007
ESP	AUT	Directed	742.525	1994
ESP	AUT	Directed	942.759	2002
ESP	AUT	Directed	938.558	1997
ESP	AUT	Directed	827.83	1999
ESP	AUT	Directed	553.174	1991
ESP	AUT	Directed	660.057	1993
ESP	AUT	Directed	2084.325	2012
ESP	AUT	Directed	466.621	1990
ESP	AUT	Directed	1226.572	2003
ESP	AUT	Directed	1937.223	2008
ESP	AUT	Directed	802.284	2001
ESP	AUT	Directed	2251.955	2013
ESP	AUT	Directed	871.12	1995
ESP	AUT	Directed	1034.841	1998
ESP	AUT	Directed	679.94	1992
ESP	AUT	Directed	969.011	1996
ESP	AUT	Directed	1886.206	2010
ESP	AUT	Directed	1753.13	2009
ESP	AUT	Directed	770.924	2000
ESP	AUT	Directed	1398.042	2004
ESP	AUT	Directed	1540.163	2006
ESP	AUT	Directed	2310.082	2011
ESP	AUT	Directed	1451.868	2005
ESP	AUT	Directed	2299.282	2014
ESP	AUT	Directed	2084.475	2015
ESP	AUT	Directed	2214.911	2016
ESP	AUT	Directed	2253.174	2017
ESP	AUT	Directed	2611.093	2018
TUR	AUT	Directed	232.544	1993
TUR	AUT	Directed	218.615	1991
TUR	AUT	Directed	271.294	1994
TUR	AUT	Directed	1788.495	2007
TUR	AUT	Directed	2209.117	2011
TUR	AUT	Directed	207.032	1990
TUR	AUT	Directed	374.987	1996
TUR	AUT	Directed	212.715	1992
TUR	AUT	Directed	438.947	2000
TUR	AUT	Directed	1206.98	2004
TUR	AUT	Directed	602.306	2002
TUR	AUT	Directed	389.375	1997
TUR	AUT	Directed	2028.918	2008
TUR	AUT	Directed	1775.105	2009
TUR	AUT	Directed	1859.842	2012
TUR	AUT	Directed	1780.266	2013
TUR	AUT	Directed	408.687	1998
TUR	AUT	Directed	514.231	2001
TUR	AUT	Directed	1450.354	2006
TUR	AUT	Directed	350.47	1995
TUR	AUT	Directed	1416.629	2005
TUR	AUT	Directed	892.334	2003
TUR	AUT	Directed	420.089	1999
TUR	AUT	Directed	1909.104	2010
TUR	AUT	Directed	1822.567	2014
TUR	AUT	Directed	1578.076	2015
TUR	AUT	Directed	1703.45	2016
TUR	AUT	Directed	1773.113	2017
TUR	AUT	Directed	1764.467	2018
SRB	ZWE	Directed	0.373	2018
SRB	ZAF	Directed	15.346	2018
SRB	XKX	Directed	19.143	2018
SRB	UZB	Directed	2.164	2018
SRB	USA	Directed	322.753	2018
AUS	AUT	Directed	28.68	1991
AUS	AUT	Directed	75.979	2005
AUS	AUT	Directed	34.297	1998
AUS	AUT	Directed	91.291	2011
AUS	AUT	Directed	23.73	1990
AUS	AUT	Directed	29.081	1999
AUS	AUT	Directed	79.298	2008
AUS	AUT	Directed	24.991	1993
AUS	AUT	Directed	25.037	2000
AUS	AUT	Directed	45.688	2003
AUS	AUT	Directed	23.476	1996
AUS	AUT	Directed	25.851	1997
AUS	AUT	Directed	62.874	2012
AUS	AUT	Directed	58.893	2004
AUS	AUT	Directed	67.825	2013
AUS	AUT	Directed	40.92	2001
AUS	AUT	Directed	37.524	2002
AUS	AUT	Directed	96.275	2006
AUS	AUT	Directed	102.791	2007
AUS	AUT	Directed	58.485	2010
AUS	AUT	Directed	58.374	2009
AUS	AUT	Directed	33.281	1992
AUS	AUT	Directed	33.093	1994
AUS	AUT	Directed	22.492	1995
AUS	AUT	Directed	94.161	2014
AUS	AUT	Directed	67.648	2015
AUS	AUT	Directed	99.98	2016
AUS	AUT	Directed	137.856	2017
AUS	AUT	Directed	97.977	2018
NZL	AUT	Directed	7.479	2000
NZL	AUT	Directed	29.387	1993
NZL	AUT	Directed	35.638	2007
NZL	AUT	Directed	67.901	2011
NZL	AUT	Directed	29.126	1990
NZL	AUT	Directed	64.589	2008
NZL	AUT	Directed	8.515	1999
NZL	AUT	Directed	31.58	2009
NZL	AUT	Directed	22.173	2005
NZL	AUT	Directed	52.997	1992
NZL	AUT	Directed	27.704	1995
NZL	AUT	Directed	22.673	1998
NZL	AUT	Directed	25.357	2006
NZL	AUT	Directed	13.115	2003
NZL	AUT	Directed	31.95	2012
NZL	AUT	Directed	10.799	2001
NZL	AUT	Directed	26.477	2010
NZL	AUT	Directed	33.134	2013
NZL	AUT	Directed	21.989	2004
NZL	AUT	Directed	27.409	1996
NZL	AUT	Directed	20.17	1997
NZL	AUT	Directed	10.269	2002
NZL	AUT	Directed	26.675	1991
NZL	AUT	Directed	32.718	1994
NZL	AUT	Directed	21.516	2014
NZL	AUT	Directed	23.227	2015
NZL	AUT	Directed	23.481	2016
NZL	AUT	Directed	35.32	2017
NZL	AUT	Directed	24.215	2018
ZAF	AUT	Directed	303.872	2008
ZAF	AUT	Directed	226.241	2003
ZAF	AUT	Directed	167.428	1996
ZAF	AUT	Directed	248.978	2009
ZAF	AUT	Directed	182.762	1998
ZAF	AUT	Directed	254.588	2004
ZAF	AUT	Directed	164.876	1992
ZAF	AUT	Directed	145.633	1990
ZAF	AUT	Directed	277.111	2012
ZAF	AUT	Directed	171.269	1997
ZAF	AUT	Directed	182.823	2002
ZAF	AUT	Directed	253.783	2005
ZAF	AUT	Directed	232.397	2007
ZAF	AUT	Directed	155.024	1994
ZAF	AUT	Directed	345.935	2013
ZAF	AUT	Directed	181.684	2000
ZAF	AUT	Directed	328.434	2010
ZAF	AUT	Directed	405.926	2011
ZAF	AUT	Directed	132.855	1999
ZAF	AUT	Directed	205.914	1995
ZAF	AUT	Directed	146.288	1991
ZAF	AUT	Directed	242.734	2006
ZAF	AUT	Directed	174.367	2001
ZAF	AUT	Directed	145.473	1993
ZAF	AUT	Directed	350.168	2014
ZAF	AUT	Directed	245.434	2015
ZAF	AUT	Directed	178.586	2016
ZAF	AUT	Directed	170.625	2017
ZAF	AUT	Directed	141.113	2018
ARG	AUT	Directed	24.154	1991
ARG	AUT	Directed	168.04	2007
ARG	AUT	Directed	16.615	1997
ARG	AUT	Directed	43.345	2002
ARG	AUT	Directed	21.268	1994
ARG	AUT	Directed	20.569	1995
ARG	AUT	Directed	12.083	1998
ARG	AUT	Directed	22.023	1990
ARG	AUT	Directed	22.304	1996
ARG	AUT	Directed	80.103	2003
ARG	AUT	Directed	103.744	2009
ARG	AUT	Directed	95.094	2005
ARG	AUT	Directed	7.691	2001
ARG	AUT	Directed	126.065	2006
ARG	AUT	Directed	110.376	2011
ARG	AUT	Directed	6.22	2000
ARG	AUT	Directed	126.557	2010
ARG	AUT	Directed	154.755	2008
ARG	AUT	Directed	6.291	1999
ARG	AUT	Directed	70.926	2004
ARG	AUT	Directed	116.337	2012
ARG	AUT	Directed	99.73	2013
ARG	AUT	Directed	13.032	1993
ARG	AUT	Directed	19.014	1992
ARG	AUT	Directed	128.796	2014
ARG	AUT	Directed	126.751	2015
ARG	AUT	Directed	76.892	2016
ARG	AUT	Directed	73.147	2017
ARG	AUT	Directed	43.849	2018
BOL	AUT	Directed	6.762	2006
BOL	AUT	Directed	6.397	1998
BOL	AUT	Directed	1.536	2000
BOL	AUT	Directed	4.035	2005
BOL	AUT	Directed	6.358	2013
BOL	AUT	Directed	7.052	2011
BOL	AUT	Directed	7.209	2008
BOL	AUT	Directed	2.588	2003
BOL	AUT	Directed	8.386	2007
BOL	AUT	Directed	7.111	2012
BOL	AUT	Directed	3.217	1993
BOL	AUT	Directed	3.307	1994
BOL	AUT	Directed	0.878	2001
BOL	AUT	Directed	6.325	1995
BOL	AUT	Directed	7.808	1997
BOL	AUT	Directed	4.758	2010
BOL	AUT	Directed	7.193	1990
BOL	AUT	Directed	4.424	1991
BOL	AUT	Directed	4.046	1999
BOL	AUT	Directed	2.877	1992
BOL	AUT	Directed	1.226	2002
BOL	AUT	Directed	2.333	2004
BOL	AUT	Directed	3.964	2009
BOL	AUT	Directed	5.516	1996
BOL	AUT	Directed	11.241	2014
BOL	AUT	Directed	15.466	2015
BOL	AUT	Directed	6.997	2016
BOL	AUT	Directed	5.303	2017
BOL	AUT	Directed	11.542	2018
BRA	AUT	Directed	228.984	2007
BRA	AUT	Directed	159.397	2013
BRA	AUT	Directed	175.049	2012
BRA	AUT	Directed	161.907	1990
BRA	AUT	Directed	169.574	1991
BRA	AUT	Directed	141.326	1993
BRA	AUT	Directed	118.3	2003
BRA	AUT	Directed	141.228	1996
BRA	AUT	Directed	208.195	1994
BRA	AUT	Directed	147.397	1995
BRA	AUT	Directed	168.258	2005
BRA	AUT	Directed	164.482	1997
BRA	AUT	Directed	195.958	2009
BRA	AUT	Directed	89.762	1999
BRA	AUT	Directed	144.059	2000
BRA	AUT	Directed	215.969	2004
BRA	AUT	Directed	352.049	2011
BRA	AUT	Directed	266.866	2008
BRA	AUT	Directed	193.95	1998
BRA	AUT	Directed	161.198	2006
BRA	AUT	Directed	107.627	2002
BRA	AUT	Directed	115.235	2001
BRA	AUT	Directed	269.049	2010
BRA	AUT	Directed	157.17	1992
BRA	AUT	Directed	227.922	2014
BRA	AUT	Directed	180.274	2015
BRA	AUT	Directed	150.67	2016
BRA	AUT	Directed	220.008	2017
BRA	AUT	Directed	254.076	2018
CHL	AUT	Directed	69.774	1995
CHL	AUT	Directed	43.117	2001
CHL	AUT	Directed	24.503	1990
CHL	AUT	Directed	31.374	1998
CHL	AUT	Directed	104.994	2011
CHL	AUT	Directed	31.418	1993
CHL	AUT	Directed	31.846	2002
CHL	AUT	Directed	39.152	2003
CHL	AUT	Directed	185.192	2007
CHL	AUT	Directed	37.803	1994
CHL	AUT	Directed	75.669	2004
CHL	AUT	Directed	86.643	2012
CHL	AUT	Directed	99.845	2013
CHL	AUT	Directed	36.162	1992
CHL	AUT	Directed	34.088	1996
CHL	AUT	Directed	20.262	1999
CHL	AUT	Directed	28.422	1991
CHL	AUT	Directed	53.247	2009
CHL	AUT	Directed	173.167	2008
CHL	AUT	Directed	29.267	1997
CHL	AUT	Directed	30.466	2000
CHL	AUT	Directed	173.081	2005
CHL	AUT	Directed	98.112	2010
CHL	AUT	Directed	168.697	2006
CHL	AUT	Directed	128.257	2014
CHL	AUT	Directed	78.265	2015
CHL	AUT	Directed	76.212	2016
CHL	AUT	Directed	93.326	2017
CHL	AUT	Directed	134.396	2018
COL	AUT	Directed	45.122	1990
COL	AUT	Directed	40.808	1992
COL	AUT	Directed	10.97	1999
COL	AUT	Directed	7.823	2000
COL	AUT	Directed	12.035	2011
COL	AUT	Directed	3.538	2012
COL	AUT	Directed	6.528	2006
COL	AUT	Directed	53.56	1997
COL	AUT	Directed	3.614	2002
COL	AUT	Directed	6.191	2008
COL	AUT	Directed	39.846	1993
COL	AUT	Directed	43.387	1991
COL	AUT	Directed	36.825	1996
COL	AUT	Directed	5.163	2009
COL	AUT	Directed	5.231	2007
COL	AUT	Directed	6.52	2010
COL	AUT	Directed	48.626	1994
COL	AUT	Directed	5.561	2013
COL	AUT	Directed	63.394	1998
COL	AUT	Directed	3.568	2005
COL	AUT	Directed	40.908	1995
COL	AUT	Directed	2.691	2004
COL	AUT	Directed	3.575	2001
COL	AUT	Directed	2.757	2003
COL	AUT	Directed	4.228	2014
COL	AUT	Directed	3.536	2015
COL	AUT	Directed	9.924	2016
COL	AUT	Directed	2.484	2017
COL	AUT	Directed	6.692	2018
CRI	AUT	Directed	4.505	2000
CRI	AUT	Directed	3.231	2007
CRI	AUT	Directed	40.483	1993
CRI	AUT	Directed	5.392	2009
CRI	AUT	Directed	7.83	2010
CRI	AUT	Directed	38.127	1995
CRI	AUT	Directed	4.198	2008
CRI	AUT	Directed	45.292	1998
CRI	AUT	Directed	18.224	2006
CRI	AUT	Directed	1.274	2012
CRI	AUT	Directed	40.716	1990
CRI	AUT	Directed	46.506	1994
CRI	AUT	Directed	44.249	1996
CRI	AUT	Directed	2.577	2004
CRI	AUT	Directed	2.411	2011
CRI	AUT	Directed	6.504	1999
CRI	AUT	Directed	1.619	2002
CRI	AUT	Directed	34.346	1992
CRI	AUT	Directed	2.515	2001
CRI	AUT	Directed	37.325	1991
CRI	AUT	Directed	3.578	2003
CRI	AUT	Directed	0.868	2013
CRI	AUT	Directed	35.861	1997
CRI	AUT	Directed	5.505	2005
CRI	AUT	Directed	0.922	2014
CRI	AUT	Directed	0.735	2015
CRI	AUT	Directed	0.642	2016
CRI	AUT	Directed	0.611	2017
CRI	AUT	Directed	0.899	2018
DOM	AUT	Directed	3.102	2005
DOM	AUT	Directed	2.362	2010
DOM	AUT	Directed	0.258	1990
DOM	AUT	Directed	0.706	2001
DOM	AUT	Directed	0.843	1994
DOM	AUT	Directed	1.546	1995
DOM	AUT	Directed	0.264	2000
DOM	AUT	Directed	2.803	1997
DOM	AUT	Directed	1.943	1998
DOM	AUT	Directed	0.183	2002
DOM	AUT	Directed	0.862	2004
DOM	AUT	Directed	0.884	1992
DOM	AUT	Directed	11.136	2006
DOM	AUT	Directed	0.452	2011
DOM	AUT	Directed	0.406	2012
DOM	AUT	Directed	0.701	2013
DOM	AUT	Directed	0.443	1991
DOM	AUT	Directed	9.063	2008
DOM	AUT	Directed	6.816	2009
DOM	AUT	Directed	1.785	2003
DOM	AUT	Directed	0.887	1993
DOM	AUT	Directed	11.186	2007
DOM	AUT	Directed	1.793	1996
DOM	AUT	Directed	0.47	1999
DOM	AUT	Directed	0.276	2014
DOM	AUT	Directed	0.574	2015
DOM	AUT	Directed	0.67	2016
DOM	AUT	Directed	0.899	2017
DOM	AUT	Directed	1.005	2018
ECU	AUT	Directed	4.569	2010
ECU	AUT	Directed	22.928	1992
ECU	AUT	Directed	3.387	2011
ECU	AUT	Directed	29.139	1995
ECU	AUT	Directed	9.031	2000
ECU	AUT	Directed	2.83	2006
ECU	AUT	Directed	3.145	2012
ECU	AUT	Directed	2.33	2002
ECU	AUT	Directed	5.974	2008
ECU	AUT	Directed	1.99	2013
ECU	AUT	Directed	27.796	1996
ECU	AUT	Directed	25.117	1997
ECU	AUT	Directed	5.636	2007
ECU	AUT	Directed	10.693	1990
ECU	AUT	Directed	4.519	2009
ECU	AUT	Directed	29.689	1994
ECU	AUT	Directed	7.079	1999
ECU	AUT	Directed	26.006	1991
ECU	AUT	Directed	20.405	1993
ECU	AUT	Directed	4.068	2001
ECU	AUT	Directed	2.646	2004
ECU	AUT	Directed	22.182	1998
ECU	AUT	Directed	2.598	2005
ECU	AUT	Directed	2.858	2003
ECU	AUT	Directed	1.46	2014
ECU	AUT	Directed	1.069	2015
ECU	AUT	Directed	0.803	2016
ECU	AUT	Directed	1.197	2017
ECU	AUT	Directed	4.998	2018
SLV	AUT	Directed	4.042	1990
SLV	AUT	Directed	9.595	1992
SLV	AUT	Directed	23.312	1996
SLV	AUT	Directed	1.238	2001
SLV	AUT	Directed	0.887	2002
SLV	AUT	Directed	1.256	2006
SLV	AUT	Directed	18.675	1997
SLV	AUT	Directed	1.729	2000
SLV	AUT	Directed	0.638	2007
SLV	AUT	Directed	0.758	2003
SLV	AUT	Directed	0.431	2013
SLV	AUT	Directed	1.011	2011
SLV	AUT	Directed	0.389	2012
SLV	AUT	Directed	15.479	1994
SLV	AUT	Directed	10.376	1991
SLV	AUT	Directed	0.669	2008
SLV	AUT	Directed	0.998	2010
SLV	AUT	Directed	2.074	2005
SLV	AUT	Directed	0.769	1999
SLV	AUT	Directed	1.261	2004
SLV	AUT	Directed	10.06	1993
SLV	AUT	Directed	1.087	2009
SLV	AUT	Directed	17.315	1998
SLV	AUT	Directed	22.056	1995
SLV	AUT	Directed	0.461	2014
SLV	AUT	Directed	0.767	2015
SLV	AUT	Directed	0.302	2016
SLV	AUT	Directed	1.023	2017
SLV	AUT	Directed	1.222	2018
GTM	AUT	Directed	11.46	1990
GTM	AUT	Directed	2.605	2002
GTM	AUT	Directed	2.153	2003
GTM	AUT	Directed	0.975	2013
GTM	AUT	Directed	8.509	1992
GTM	AUT	Directed	1.875	2009
GTM	AUT	Directed	2.913	2005
GTM	AUT	Directed	3.644	2001
GTM	AUT	Directed	2.594	2008
GTM	AUT	Directed	21.002	1996
GTM	AUT	Directed	20.289	1997
GTM	AUT	Directed	9.611	1991
GTM	AUT	Directed	4.937	1999
GTM	AUT	Directed	3.992	2000
GTM	AUT	Directed	2.891	2010
GTM	AUT	Directed	2.759	2004
GTM	AUT	Directed	6.013	1993
GTM	AUT	Directed	1.733	2011
GTM	AUT	Directed	11.878	1994
GTM	AUT	Directed	25.892	1995
GTM	AUT	Directed	2.174	2006
GTM	AUT	Directed	1.915	2012
GTM	AUT	Directed	21.776	1998
GTM	AUT	Directed	1.867	2007
GTM	AUT	Directed	1.141	2014
GTM	AUT	Directed	1.392	2015
GTM	AUT	Directed	1.005	2016
GTM	AUT	Directed	1.511	2017
GTM	AUT	Directed	0.679	2018
HTI	AUT	Directed	0.032	2000
HTI	AUT	Directed	0.034	2010
HTI	AUT	Directed	0.009	2001
HTI	AUT	Directed	0.012	1997
HTI	AUT	Directed	0.069	1993
HTI	AUT	Directed	0.072	1995
HTI	AUT	Directed	0.239	1990
HTI	AUT	Directed	0.032	1996
HTI	AUT	Directed	0.025	1999
HTI	AUT	Directed	0.024	2013
HTI	AUT	Directed	0.092	2003
HTI	AUT	Directed	0.035	2004
HTI	AUT	Directed	0.133	2006
HTI	AUT	Directed	0.198	1998
HTI	AUT	Directed	0.169	1991
HTI	AUT	Directed	0.135	1992
HTI	AUT	Directed	0.074	1994
HTI	AUT	Directed	0.017	2008
HTI	AUT	Directed	0.105	2011
HTI	AUT	Directed	0.027	2012
HTI	AUT	Directed	0.01	2002
HTI	AUT	Directed	0.025	2009
HTI	AUT	Directed	0.015	2007
HTI	AUT	Directed	0.011	2005
HTI	AUT	Directed	0.011	2014
HTI	AUT	Directed	0.014	2015
HTI	AUT	Directed	0.052	2016
HTI	AUT	Directed	0.202	2017
HTI	AUT	Directed	0.186	2018
HND	AUT	Directed	1.968	2006
HND	AUT	Directed	1.035	2010
HND	AUT	Directed	1.693	2002
HND	AUT	Directed	3.264	2011
HND	AUT	Directed	5.622	1999
HND	AUT	Directed	1.364	2009
HND	AUT	Directed	3.502	2005
HND	AUT	Directed	1.09	2007
HND	AUT	Directed	12.284	1998
HND	AUT	Directed	2.701	2004
HND	AUT	Directed	12.45	1991
HND	AUT	Directed	16.773	1996
HND	AUT	Directed	2.571	2003
HND	AUT	Directed	1.849	2008
HND	AUT	Directed	22.802	1995
HND	AUT	Directed	12.716	1993
HND	AUT	Directed	2.959	2012
HND	AUT	Directed	24.86	1997
HND	AUT	Directed	4.241	2000
HND	AUT	Directed	1.343	2001
HND	AUT	Directed	11.106	1994
HND	AUT	Directed	16.007	1990
HND	AUT	Directed	2.58	2013
HND	AUT	Directed	12.484	1992
HND	AUT	Directed	2.86	2014
HND	AUT	Directed	3.14	2015
HND	AUT	Directed	3.094	2016
HND	AUT	Directed	3.153	2017
HND	AUT	Directed	3.925	2018
MEX	AUT	Directed	55.964	1997
MEX	AUT	Directed	46.198	1999
MEX	AUT	Directed	121.155	2005
MEX	AUT	Directed	87.8	2004
MEX	AUT	Directed	55.923	1994
MEX	AUT	Directed	37.577	1996
MEX	AUT	Directed	74.485	2000
MEX	AUT	Directed	55.738	1990
MEX	AUT	Directed	106.722	2002
MEX	AUT	Directed	66.733	2003
MEX	AUT	Directed	107.901	2008
MEX	AUT	Directed	38.066	1995
MEX	AUT	Directed	75.581	1998
MEX	AUT	Directed	46.99	1993
MEX	AUT	Directed	118.918	2001
MEX	AUT	Directed	75.021	1991
MEX	AUT	Directed	89.673	1992
MEX	AUT	Directed	112.116	2012
MEX	AUT	Directed	108.063	2007
MEX	AUT	Directed	74.848	2009
MEX	AUT	Directed	101.53	2010
MEX	AUT	Directed	131.772	2006
MEX	AUT	Directed	107.983	2011
MEX	AUT	Directed	121.24	2013
MEX	AUT	Directed	207.047	2014
MEX	AUT	Directed	445.905	2015
MEX	AUT	Directed	285.265	2016
MEX	AUT	Directed	187.721	2017
MEX	AUT	Directed	162.61	2018
NIC	AUT	Directed	11.878	1991
NIC	AUT	Directed	11.89	1990
NIC	AUT	Directed	0.566	2007
NIC	AUT	Directed	0.394	2013
NIC	AUT	Directed	1.865	1999
NIC	AUT	Directed	3.728	2000
NIC	AUT	Directed	7.349	1998
NIC	AUT	Directed	2.487	2003
NIC	AUT	Directed	2.075	2004
NIC	AUT	Directed	1.785	2001
NIC	AUT	Directed	1.761	2006
NIC	AUT	Directed	0.77	2009
NIC	AUT	Directed	5.784	1997
NIC	AUT	Directed	6.502	1996
NIC	AUT	Directed	0.807	2008
NIC	AUT	Directed	1.952	2002
NIC	AUT	Directed	0.759	2011
NIC	AUT	Directed	3.815	1993
NIC	AUT	Directed	6.215	1994
NIC	AUT	Directed	0.348	2012
NIC	AUT	Directed	2.196	2005
NIC	AUT	Directed	0.663	2010
NIC	AUT	Directed	6.818	1995
NIC	AUT	Directed	5.69	1992
NIC	AUT	Directed	0.371	2014
NIC	AUT	Directed	0.283	2015
NIC	AUT	Directed	0.976	2016
NIC	AUT	Directed	0.808	2017
NIC	AUT	Directed	0.772	2018
PAN	AUT	Directed	0.603	2008
PAN	AUT	Directed	0.349	2004
PAN	AUT	Directed	0.631	2009
PAN	AUT	Directed	12	1993
PAN	AUT	Directed	10.25	1994
PAN	AUT	Directed	0.115	2005
PAN	AUT	Directed	15.413	1991
PAN	AUT	Directed	11.865	1995
PAN	AUT	Directed	3.619	1999
PAN	AUT	Directed	3.844	2001
PAN	AUT	Directed	0.392	2010
PAN	AUT	Directed	12.171	1992
PAN	AUT	Directed	1.22	2012
PAN	AUT	Directed	1.954	2013
PAN	AUT	Directed	0.089	2003
PAN	AUT	Directed	28.904	1990
PAN	AUT	Directed	0.469	2002
PAN	AUT	Directed	1.839	2011
PAN	AUT	Directed	11.843	1998
PAN	AUT	Directed	0.301	2006
PAN	AUT	Directed	6.495	1997
PAN	AUT	Directed	0.163	2007
PAN	AUT	Directed	12.754	1996
PAN	AUT	Directed	3.153	2000
PAN	AUT	Directed	0.047	2014
PAN	AUT	Directed	0.832	2015
PAN	AUT	Directed	0.997	2016
PAN	AUT	Directed	1.04	2017
PAN	AUT	Directed	0.986	2018
PRY	AUT	Directed	0.313	1994
PRY	AUT	Directed	0.273	1996
PRY	AUT	Directed	0.72	1995
PRY	AUT	Directed	0.019	1999
PRY	AUT	Directed	0.217	2003
PRY	AUT	Directed	1.51	1992
PRY	AUT	Directed	1.427	2013
PRY	AUT	Directed	4.415	1990
PRY	AUT	Directed	0.139	2004
PRY	AUT	Directed	0.475	2012
PRY	AUT	Directed	0.332	1997
PRY	AUT	Directed	0.09	2005
PRY	AUT	Directed	0.312	2009
PRY	AUT	Directed	0.43	2010
PRY	AUT	Directed	3.683	1991
PRY	AUT	Directed	0.102	2002
PRY	AUT	Directed	0.089	2000
PRY	AUT	Directed	0.155	2006
PRY	AUT	Directed	0.147	2007
PRY	AUT	Directed	0.166	2001
PRY	AUT	Directed	1.11	2011
PRY	AUT	Directed	0.286	1998
PRY	AUT	Directed	0.327	2008
PRY	AUT	Directed	0.563	1993
PRY	AUT	Directed	1.738	2014
PRY	AUT	Directed	1.571	2015
PRY	AUT	Directed	1.91	2016
PRY	AUT	Directed	2.026	2017
PRY	AUT	Directed	3.018	2018
PER	AUT	Directed	13.358	1993
PER	AUT	Directed	10.056	2011
PER	AUT	Directed	12.769	2010
PER	AUT	Directed	15.415	1995
PER	AUT	Directed	9.022	2013
PER	AUT	Directed	15.091	1992
PER	AUT	Directed	9.628	2006
PER	AUT	Directed	3.979	1999
PER	AUT	Directed	2.019	2001
PER	AUT	Directed	10.058	1997
PER	AUT	Directed	2.418	2000
PER	AUT	Directed	2.492	2005
PER	AUT	Directed	8.398	2009
PER	AUT	Directed	20.589	1990
PER	AUT	Directed	8.431	2007
PER	AUT	Directed	12.303	1996
PER	AUT	Directed	2.567	2004
PER	AUT	Directed	6.228	2008
PER	AUT	Directed	7.871	2012
PER	AUT	Directed	11.434	1998
PER	AUT	Directed	19.655	1991
PER	AUT	Directed	2.65	2002
PER	AUT	Directed	11.728	1994
PER	AUT	Directed	2.794	2003
PER	AUT	Directed	15.374	2014
PER	AUT	Directed	17.307	2015
PER	AUT	Directed	31.483	2016
PER	AUT	Directed	46.49	2017
PER	AUT	Directed	53.942	2018
URY	AUT	Directed	3.153	1997
URY	AUT	Directed	4.881	2008
URY	AUT	Directed	0.276	2003
URY	AUT	Directed	33.151	2012
URY	AUT	Directed	13.102	1991
URY	AUT	Directed	2.794	1998
URY	AUT	Directed	0.562	2006
URY	AUT	Directed	7.852	1995
URY	AUT	Directed	4.127	1996
URY	AUT	Directed	15.094	1992
URY	AUT	Directed	5.103	2009
URY	AUT	Directed	19.345	2011
URY	AUT	Directed	8.855	1993
URY	AUT	Directed	6.95	2010
URY	AUT	Directed	35.142	2013
URY	AUT	Directed	1.933	2007
URY	AUT	Directed	0.172	2005
URY	AUT	Directed	0.417	2001
URY	AUT	Directed	0.557	2004
URY	AUT	Directed	0.541	2000
URY	AUT	Directed	14.994	1990
URY	AUT	Directed	8.314	1994
URY	AUT	Directed	0.782	1999
URY	AUT	Directed	1.9	2002
URY	AUT	Directed	51.3	2014
URY	AUT	Directed	62.501	2015
URY	AUT	Directed	77.47	2016
URY	AUT	Directed	71.585	2017
URY	AUT	Directed	60.545	2018
VEN	AUT	Directed	0.65	2013
VEN	AUT	Directed	4.908	1995
VEN	AUT	Directed	4.156	1997
VEN	AUT	Directed	2.887	2006
VEN	AUT	Directed	89.224	2007
VEN	AUT	Directed	4.681	1991
VEN	AUT	Directed	460.494	2008
VEN	AUT	Directed	1.615	1996
VEN	AUT	Directed	7.636	1990
VEN	AUT	Directed	2.633	1998
VEN	AUT	Directed	0.642	1999
VEN	AUT	Directed	0.327	2001
VEN	AUT	Directed	2.411	2010
VEN	AUT	Directed	5.032	2011
VEN	AUT	Directed	2.336	2012
VEN	AUT	Directed	2.25	2003
VEN	AUT	Directed	67.097	2009
VEN	AUT	Directed	1.842	2004
VEN	AUT	Directed	4.013	1993
VEN	AUT	Directed	1.535	2005
VEN	AUT	Directed	5.901	1994
VEN	AUT	Directed	5.994	1992
VEN	AUT	Directed	0.817	2000
VEN	AUT	Directed	0.942	2002
VEN	AUT	Directed	0.513	2014
VEN	AUT	Directed	0.388	2015
VEN	AUT	Directed	0.577	2016
VEN	AUT	Directed	1.063	2017
VEN	AUT	Directed	0.247	2018
ATG	AUT	Directed	0.028	2002
ATG	AUT	Directed	0.068	1996
ATG	AUT	Directed	0.001	2009
ATG	AUT	Directed	0.174	2007
ATG	AUT	Directed	0.004	2008
ATG	AUT	Directed	0.036	2003
ATG	AUT	Directed	0.002	2004
ATG	AUT	Directed	0.02	2012
ATG	AUT	Directed	0.036	1997
ATG	AUT	Directed	0.043	1999
ATG	AUT	Directed	0.031	1993
ATG	AUT	Directed	0.057	1994
ATG	AUT	Directed	0.012	2011
ATG	AUT	Directed	0.02	2001
ATG	AUT	Directed	0.159	1990
ATG	AUT	Directed	0.021	1991
ATG	AUT	Directed	0.143	1992
ATG	AUT	Directed	0.068	1995
ATG	AUT	Directed	0.259	1998
ATG	AUT	Directed	0.012	2005
ATG	AUT	Directed	0.056	2006
ATG	AUT	Directed	0.012	2010
ATG	AUT	Directed	0.004	2014
ATG	AUT	Directed	0.031	2015
ATG	AUT	Directed	0.012	2016
ATG	AUT	Directed	0.002	2017
ATG	AUT	Directed	0.007	2018
BHS	AUT	Directed	0.201	1996
BHS	AUT	Directed	0.004	2011
BHS	AUT	Directed	0.004	2001
BHS	AUT	Directed	0.577	1998
BHS	AUT	Directed	0.006	2006
BHS	AUT	Directed	0.754	1992
BHS	AUT	Directed	0.009	2012
BHS	AUT	Directed	2.771	1991
BHS	AUT	Directed	0.357	1995
BHS	AUT	Directed	0.032	2007
BHS	AUT	Directed	0.013	2009
BHS	AUT	Directed	0.029	1997
BHS	AUT	Directed	1.76	2003
BHS	AUT	Directed	0.01	2005
BHS	AUT	Directed	1.074	1990
BHS	AUT	Directed	0.367	1993
BHS	AUT	Directed	0.019	2010
BHS	AUT	Directed	0.379	2002
BHS	AUT	Directed	0.016	2008
BHS	AUT	Directed	0.394	1994
BHS	AUT	Directed	0.002	2000
BHS	AUT	Directed	0.003	2004
BHS	AUT	Directed	4.406	2013
BHS	AUT	Directed	0.098	2014
BHS	AUT	Directed	0.072	2015
BHS	AUT	Directed	0.023	2016
BHS	AUT	Directed	0.011	2017
BHS	AUT	Directed	0.122	2018
ABW	AUT	Directed	0.001	2002
ABW	AUT	Directed	0	2003
ABW	AUT	Directed	0.006	2004
ABW	AUT	Directed	0.5	2009
ABW	AUT	Directed	0.003	1998
ABW	AUT	Directed	0.001	2001
ABW	AUT	Directed	0	2008
ABW	AUT	Directed	0.007	1996
ABW	AUT	Directed	0	2006
ABW	AUT	Directed	0.2	1999
ABW	AUT	Directed	8.618	2005
ABW	AUT	Directed	0.002	2007
ABW	AUT	Directed	0.003	2013
ABW	AUT	Directed	0.061	2011
ABW	AUT	Directed	0	2010
ABW	AUT	Directed	0	1997
ABW	AUT	Directed	0.007	2014
ABW	AUT	Directed	0.003	2015
ABW	AUT	Directed	0.071	2016
ABW	AUT	Directed	0.114	2017
ABW	AUT	Directed	0.009	2018
BRB	AUT	Directed	0.049	2010
BRB	AUT	Directed	0.188	1997
BRB	AUT	Directed	0.344	2001
BRB	AUT	Directed	0.461	1996
BRB	AUT	Directed	0.029	1992
BRB	AUT	Directed	0.074	1993
BRB	AUT	Directed	0.013	1994
BRB	AUT	Directed	0.032	2011
BRB	AUT	Directed	0.008	2013
BRB	AUT	Directed	0.023	1991
BRB	AUT	Directed	0.259	1995
BRB	AUT	Directed	0.006	2005
BRB	AUT	Directed	0.015	2008
BRB	AUT	Directed	0.189	2000
BRB	AUT	Directed	0.005	2006
BRB	AUT	Directed	0.008	2003
BRB	AUT	Directed	0.026	2002
BRB	AUT	Directed	0.001	2009
BRB	AUT	Directed	0.019	1990
BRB	AUT	Directed	4.204	1998
BRB	AUT	Directed	0.048	1999
BRB	AUT	Directed	0.002	2007
BRB	AUT	Directed	0.001	2004
BRB	AUT	Directed	0.013	2012
BRB	AUT	Directed	0.019	2014
BRB	AUT	Directed	0.162	2015
BRB	AUT	Directed	0.002	2016
BRB	AUT	Directed	0.062	2017
BRB	AUT	Directed	0.015	2018
BMU	AUT	Directed	0.007	2003
BMU	AUT	Directed	0.082	1994
BMU	AUT	Directed	0.004	2005
BMU	AUT	Directed	0.003	2004
BMU	AUT	Directed	0.001	2000
BMU	AUT	Directed	0.006	1998
BMU	AUT	Directed	0.001	2011
BMU	AUT	Directed	0.041	1993
BMU	AUT	Directed	0.001	2006
BMU	AUT	Directed	0.005	2012
BMU	AUT	Directed	0.053	1991
BMU	AUT	Directed	0.015	1999
BMU	AUT	Directed	29.436	2008
BMU	AUT	Directed	0.001	2013
BMU	AUT	Directed	0.011	2001
BMU	AUT	Directed	0.008	2007
BMU	AUT	Directed	0.002	2009
BMU	AUT	Directed	0.009	2010
BMU	AUT	Directed	0.001	1996
BMU	AUT	Directed	0.205	1990
BMU	AUT	Directed	0.017	1992
BMU	AUT	Directed	0.005	1997
BMU	AUT	Directed	0.014	2014
BMU	AUT	Directed	0.001	2015
BMU	AUT	Directed	0.011	2016
BMU	AUT	Directed	0.186	2017
BMU	AUT	Directed	0.006	2018
DMA	AUT	Directed	0	2002
DMA	AUT	Directed	0	2008
DMA	AUT	Directed	0.344	1997
DMA	AUT	Directed	0.081	1996
DMA	AUT	Directed	0.005	2012
DMA	AUT	Directed	0.001	1991
DMA	AUT	Directed	0	2013
DMA	AUT	Directed	0	2009
DMA	AUT	Directed	0.331	1998
DMA	AUT	Directed	0.11	1995
DMA	AUT	Directed	0	2006
DMA	AUT	Directed	0.067	1994
DMA	AUT	Directed	0	2004
DMA	AUT	Directed	0.046	2001
DMA	AUT	Directed	0.001	2010
DMA	AUT	Directed	0.127	1990
DMA	AUT	Directed	0	2011
DMA	AUT	Directed	0.001	2014
DMA	AUT	Directed	0	2015
DMA	AUT	Directed	0	2016
DMA	AUT	Directed	0	2017
DMA	AUT	Directed	0.001	2018
GRL	AUT	Directed	0.15	1997
GRL	AUT	Directed	0	1999
GRL	AUT	Directed	0	2010
GRL	AUT	Directed	0.009	2007
GRL	AUT	Directed	0.004	2009
GRL	AUT	Directed	0.075	1995
GRL	AUT	Directed	17.095	1990
GRL	AUT	Directed	0.001	2005
GRL	AUT	Directed	0.002	2013
GRL	AUT	Directed	0.092	1996
GRL	AUT	Directed	0.003	2003
GRL	AUT	Directed	0.003	2008
GRL	AUT	Directed	0.009	2011
GRL	AUT	Directed	0.001	2012
GRL	AUT	Directed	0.004	2004
GRL	AUT	Directed	0.004	2006
GRL	AUT	Directed	0.117	1998
GRL	AUT	Directed	0.001	2015
GRL	AUT	Directed	0	2017
GRL	AUT	Directed	0	2018
GRD	AUT	Directed	0.017	2010
GRD	AUT	Directed	0.002	2011
GRD	AUT	Directed	0	2008
GRD	AUT	Directed	0.046	1994
GRD	AUT	Directed	0	2004
GRD	AUT	Directed	0	2013
GRD	AUT	Directed	0.082	1998
GRD	AUT	Directed	0	2006
GRD	AUT	Directed	0.016	1992
GRD	AUT	Directed	0.042	2002
GRD	AUT	Directed	0.001	2009
GRD	AUT	Directed	0.016	1996
GRD	AUT	Directed	0.028	1993
GRD	AUT	Directed	0.01	1997
GRD	AUT	Directed	0.029	2000
GRD	AUT	Directed	0.001	2012
GRD	AUT	Directed	0.036	1990
GRD	AUT	Directed	0.036	1991
GRD	AUT	Directed	0.002	2007
GRD	AUT	Directed	0.022	1995
GRD	AUT	Directed	0.001	2014
GRD	AUT	Directed	0	2016
GRD	AUT	Directed	0.001	2017
GRD	AUT	Directed	0.001	2018
GUY	AUT	Directed	0.129	1998
GUY	AUT	Directed	0.189	1994
GUY	AUT	Directed	0.016	2010
GUY	AUT	Directed	0.028	1999
GUY	AUT	Directed	0.317	2013
GUY	AUT	Directed	0.642	1991
GUY	AUT	Directed	0.153	2011
GUY	AUT	Directed	0.172	1993
GUY	AUT	Directed	0.002	2002
GUY	AUT	Directed	0.003	2009
GUY	AUT	Directed	0.003	2000
GUY	AUT	Directed	0.001	2006
GUY	AUT	Directed	0.391	1997
GUY	AUT	Directed	0.002	2003
GUY	AUT	Directed	0.001	2004
GUY	AUT	Directed	0	2012
GUY	AUT	Directed	0.836	1995
GUY	AUT	Directed	0.017	2001
GUY	AUT	Directed	0.002	2007
GUY	AUT	Directed	0.218	1992
GUY	AUT	Directed	0	2008
GUY	AUT	Directed	0.186	1990
GUY	AUT	Directed	0.477	1996
GUY	AUT	Directed	0.601	2014
GUY	AUT	Directed	0.598	2015
GUY	AUT	Directed	0.006	2016
GUY	AUT	Directed	0.857	2017
GUY	AUT	Directed	0.899	2018
BLZ	AUT	Directed	0.005	2000
BLZ	AUT	Directed	0	1991
BLZ	AUT	Directed	0.054	1996
BLZ	AUT	Directed	0.066	2008
BLZ	AUT	Directed	0.037	2013
BLZ	AUT	Directed	0.077	2011
BLZ	AUT	Directed	0.003	2004
BLZ	AUT	Directed	0.016	1997
BLZ	AUT	Directed	0.113	1995
BLZ	AUT	Directed	0.112	2009
BLZ	AUT	Directed	0.002	2010
BLZ	AUT	Directed	0.004	2007
BLZ	AUT	Directed	0.003	1999
BLZ	AUT	Directed	0.003	2001
BLZ	AUT	Directed	0.017	2002
BLZ	AUT	Directed	0.162	1998
BLZ	AUT	Directed	0.009	1992
BLZ	AUT	Directed	0.17	2005
BLZ	AUT	Directed	0.07	2003
BLZ	AUT	Directed	0.001	1994
BLZ	AUT	Directed	0.203	2006
BLZ	AUT	Directed	0.112	2012
BLZ	AUT	Directed	0.076	2014
BLZ	AUT	Directed	0.173	2015
BLZ	AUT	Directed	0.008	2016
BLZ	AUT	Directed	0.037	2017
BLZ	AUT	Directed	0.336	2018
JAM	AUT	Directed	0.148	2003
JAM	AUT	Directed	0.731	1995
JAM	AUT	Directed	0.124	2007
JAM	AUT	Directed	0.066	2001
JAM	AUT	Directed	5.246	1991
JAM	AUT	Directed	0.067	2008
JAM	AUT	Directed	0.064	2009
JAM	AUT	Directed	0.652	1998
JAM	AUT	Directed	0.09	2000
JAM	AUT	Directed	0.116	2004
JAM	AUT	Directed	0.073	2006
JAM	AUT	Directed	0.142	1999
JAM	AUT	Directed	0.536	1993
JAM	AUT	Directed	0.243	2010
JAM	AUT	Directed	0.09	2005
JAM	AUT	Directed	0.41	1994
JAM	AUT	Directed	0.134	2012
JAM	AUT	Directed	0.898	1992
JAM	AUT	Directed	5.095	1990
JAM	AUT	Directed	0.128	2002
JAM	AUT	Directed	0.014	2013
JAM	AUT	Directed	0.131	2011
JAM	AUT	Directed	0.52	1996
JAM	AUT	Directed	0.372	1997
JAM	AUT	Directed	0.047	2014
JAM	AUT	Directed	0.069	2015
JAM	AUT	Directed	0.1	2016
JAM	AUT	Directed	0.025	2017
JAM	AUT	Directed	0.032	2018
CUW	AUT	Directed	0.017	2013
CUW	AUT	Directed	0.677	2014
CUW	AUT	Directed	0.004	2015
CUW	AUT	Directed	0.001	2016
CUW	AUT	Directed	0.004	2017
CUW	AUT	Directed	0.035	2018
KNA	AUT	Directed	0.062	2009
KNA	AUT	Directed	0.057	2003
KNA	AUT	Directed	0.165	1995
KNA	AUT	Directed	0.005	2012
KNA	AUT	Directed	0.002	2010
KNA	AUT	Directed	0.003	1998
KNA	AUT	Directed	0.152	2005
KNA	AUT	Directed	0.002	1990
KNA	AUT	Directed	0.193	1991
KNA	AUT	Directed	0.002	1993
KNA	AUT	Directed	0.002	1994
KNA	AUT	Directed	0	2008
KNA	AUT	Directed	0.234	1992
KNA	AUT	Directed	0.007	1997
KNA	AUT	Directed	0.013	2006
KNA	AUT	Directed	0	2007
KNA	AUT	Directed	0	1999
KNA	AUT	Directed	0	2004
KNA	AUT	Directed	0	2011
KNA	AUT	Directed	0.028	1996
KNA	AUT	Directed	0	2015
KNA	AUT	Directed	0.002	2017
KNA	AUT	Directed	0	2018
LCA	AUT	Directed	0.22	1994
LCA	AUT	Directed	0.018	1996
LCA	AUT	Directed	0.481	1992
LCA	AUT	Directed	0.334	1993
LCA	AUT	Directed	0.014	2011
LCA	AUT	Directed	0	2010
LCA	AUT	Directed	0.2	1990
LCA	AUT	Directed	0.005	2003
LCA	AUT	Directed	0.236	1995
LCA	AUT	Directed	0.271	1991
LCA	AUT	Directed	0	2007
LCA	AUT	Directed	0	2008
LCA	AUT	Directed	0	2009
LCA	AUT	Directed	0.001	2012
LCA	AUT	Directed	0	2013
LCA	AUT	Directed	0.003	2006
LCA	AUT	Directed	0.019	2000
LCA	AUT	Directed	0.007	2001
LCA	AUT	Directed	0.01	2002
LCA	AUT	Directed	0.001	2014
LCA	AUT	Directed	0.001	2015
LCA	AUT	Directed	0.001	2016
LCA	AUT	Directed	0.001	2017
VCT	AUT	Directed	0.006	1991
VCT	AUT	Directed	0.048	1998
VCT	AUT	Directed	0.043	1990
VCT	AUT	Directed	0.003	1996
VCT	AUT	Directed	0	2006
VCT	AUT	Directed	0.001	2008
VCT	AUT	Directed	0.002	2004
VCT	AUT	Directed	0	2005
VCT	AUT	Directed	0.007	1995
VCT	AUT	Directed	0.001	1992
VCT	AUT	Directed	0.001	2009
VCT	AUT	Directed	11.691	2011
VCT	AUT	Directed	0.028	2010
VCT	AUT	Directed	0.006	1997
VCT	AUT	Directed	0	2007
VCT	AUT	Directed	0.002	2015
VCT	AUT	Directed	0.002	2016
VCT	AUT	Directed	0.061	2017
SUR	AUT	Directed	0.16	1998
SUR	AUT	Directed	0.01	2012
SUR	AUT	Directed	0.012	2006
SUR	AUT	Directed	0.03	2003
SUR	AUT	Directed	0.131	2008
SUR	AUT	Directed	0.065	1990
SUR	AUT	Directed	0.741	1997
SUR	AUT	Directed	0.02	2010
SUR	AUT	Directed	0.006	2011
SUR	AUT	Directed	0.004	2005
SUR	AUT	Directed	0.728	1995
SUR	AUT	Directed	0.043	1991
SUR	AUT	Directed	0.009	1992
SUR	AUT	Directed	0.003	1999
SUR	AUT	Directed	0.167	1994
SUR	AUT	Directed	1.259	1996
SUR	AUT	Directed	3.176	2007
SUR	AUT	Directed	0.001	2000
SUR	AUT	Directed	0.004	2001
SUR	AUT	Directed	0.003	2009
SUR	AUT	Directed	0.006	2002
SUR	AUT	Directed	0.007	2004
SUR	AUT	Directed	0.128	1993
SUR	AUT	Directed	0.004	2013
SUR	AUT	Directed	0.005	2014
SUR	AUT	Directed	0.016	2015
SUR	AUT	Directed	0.048	2016
SUR	AUT	Directed	0.007	2017
SUR	AUT	Directed	0.109	2018
TTO	AUT	Directed	4.924	1998
TTO	AUT	Directed	0.634	1990
TTO	AUT	Directed	0.753	1991
TTO	AUT	Directed	0.08	2000
TTO	AUT	Directed	0.187	1994
TTO	AUT	Directed	1.895	2010
TTO	AUT	Directed	0.109	2006
TTO	AUT	Directed	0.011	2001
TTO	AUT	Directed	0.016	2003
TTO	AUT	Directed	0.244	2007
TTO	AUT	Directed	0.151	1993
TTO	AUT	Directed	0.074	1997
TTO	AUT	Directed	0.04	1999
TTO	AUT	Directed	0.043	2004
TTO	AUT	Directed	0.119	2011
TTO	AUT	Directed	0.011	2013
TTO	AUT	Directed	0.111	2012
TTO	AUT	Directed	0.522	2002
TTO	AUT	Directed	0.375	1996
TTO	AUT	Directed	0.447	1995
TTO	AUT	Directed	0.216	2005
TTO	AUT	Directed	1.209	1992
TTO	AUT	Directed	0.057	2009
TTO	AUT	Directed	0.458	2008
TTO	AUT	Directed	0.548	2014
TTO	AUT	Directed	0.052	2015
TTO	AUT	Directed	0.635	2016
TTO	AUT	Directed	0.122	2017
TTO	AUT	Directed	0.555	2018
BHR	AUT	Directed	0.13	1995
BHR	AUT	Directed	1.92	1998
BHR	AUT	Directed	1.516	2002
BHR	AUT	Directed	2.735	2003
BHR	AUT	Directed	0.106	1990
BHR	AUT	Directed	15.988	2012
BHR	AUT	Directed	3.56	2007
BHR	AUT	Directed	0.265	1991
BHR	AUT	Directed	1.844	2001
BHR	AUT	Directed	0.285	1993
BHR	AUT	Directed	1.256	2000
BHR	AUT	Directed	2.831	2004
BHR	AUT	Directed	2.871	2010
BHR	AUT	Directed	0.248	1996
BHR	AUT	Directed	4.542	2009
BHR	AUT	Directed	0.179	1992
BHR	AUT	Directed	2.059	2005
BHR	AUT	Directed	13.117	2013
BHR	AUT	Directed	3.295	2008
BHR	AUT	Directed	2.784	1997
BHR	AUT	Directed	5.702	2011
BHR	AUT	Directed	1.456	2006
BHR	AUT	Directed	0.145	1994
BHR	AUT	Directed	0.932	1999
BHR	AUT	Directed	22.184	2014
BHR	AUT	Directed	30.775	2015
BHR	AUT	Directed	33.362	2016
BHR	AUT	Directed	32.864	2017
BHR	AUT	Directed	44.803	2018
CYP	AUT	Directed	2.526	2000
CYP	AUT	Directed	51.908	2004
CYP	AUT	Directed	87.602	2008
CYP	AUT	Directed	8.821	1991
CYP	AUT	Directed	99.447	2007
CYP	AUT	Directed	3.151	1999
CYP	AUT	Directed	10.717	1996
CYP	AUT	Directed	48.941	2005
CYP	AUT	Directed	15.619	1995
CYP	AUT	Directed	97.561	2006
CYP	AUT	Directed	8.069	1998
CYP	AUT	Directed	4.436	2001
CYP	AUT	Directed	3.759	2002
CYP	AUT	Directed	33.495	2009
CYP	AUT	Directed	7.032	1993
CYP	AUT	Directed	44.642	2012
CYP	AUT	Directed	9.019	1990
CYP	AUT	Directed	97.858	2013
CYP	AUT	Directed	133.686	2011
CYP	AUT	Directed	104.628	2010
CYP	AUT	Directed	6.542	1994
CYP	AUT	Directed	6.424	1992
CYP	AUT	Directed	6.064	1997
CYP	AUT	Directed	3.324	2003
CYP	AUT	Directed	51.356	2014
CYP	AUT	Directed	50.888	2015
CYP	AUT	Directed	34.354	2016
CYP	AUT	Directed	29.298	2017
CYP	AUT	Directed	37.854	2018
IRN	AUT	Directed	63.006	1995
IRN	AUT	Directed	303.895	2007
IRN	AUT	Directed	11.34	2013
IRN	AUT	Directed	81.819	1993
IRN	AUT	Directed	83.107	1996
IRN	AUT	Directed	73.235	2004
IRN	AUT	Directed	24.305	1998
IRN	AUT	Directed	230.006	2005
IRN	AUT	Directed	145.236	2012
IRN	AUT	Directed	394.073	2010
IRN	AUT	Directed	82.141	2009
IRN	AUT	Directed	85.332	1994
IRN	AUT	Directed	165.661	1991
IRN	AUT	Directed	33.106	1997
IRN	AUT	Directed	178.16	2006
IRN	AUT	Directed	234.336	2008
IRN	AUT	Directed	19.304	2011
IRN	AUT	Directed	14.072	2000
IRN	AUT	Directed	11.483	2003
IRN	AUT	Directed	12.428	2001
IRN	AUT	Directed	123.352	1992
IRN	AUT	Directed	13.921	2002
IRN	AUT	Directed	109.635	1990
IRN	AUT	Directed	21.596	1999
IRN	AUT	Directed	19.212	2014
IRN	AUT	Directed	14.091	2015
IRN	AUT	Directed	104.355	2016
IRN	AUT	Directed	124.6	2017
IRN	AUT	Directed	533.455	2018
IRQ	AUT	Directed	170.497	2001
IRQ	AUT	Directed	292.346	2013
IRQ	AUT	Directed	0.708	1990
IRQ	AUT	Directed	207.829	1999
IRQ	AUT	Directed	637.79	2011
IRQ	AUT	Directed	0.003	1996
IRQ	AUT	Directed	132.309	1997
IRQ	AUT	Directed	2.392	1993
IRQ	AUT	Directed	0.031	1995
IRQ	AUT	Directed	134.666	1998
IRQ	AUT	Directed	284.552	2000
IRQ	AUT	Directed	1.579	1991
IRQ	AUT	Directed	45.966	2004
IRQ	AUT	Directed	188.085	2002
IRQ	AUT	Directed	1117.631	2008
IRQ	AUT	Directed	57.473	2006
IRQ	AUT	Directed	58.878	2012
IRQ	AUT	Directed	38.579	2003
IRQ	AUT	Directed	0.081	2005
IRQ	AUT	Directed	594.219	2009
IRQ	AUT	Directed	508.953	2007
IRQ	AUT	Directed	115.056	2010
IRQ	AUT	Directed	103.756	2014
IRQ	AUT	Directed	234.001	2015
IRQ	AUT	Directed	231.868	2016
IRQ	AUT	Directed	392.917	2017
IRQ	AUT	Directed	321.332	2018
ISR	AUT	Directed	80.598	2005
ISR	AUT	Directed	120.455	2009
ISR	AUT	Directed	84.088	1996
ISR	AUT	Directed	136.628	2007
ISR	AUT	Directed	78.49	1997
ISR	AUT	Directed	220.966	2011
ISR	AUT	Directed	97.374	1994
ISR	AUT	Directed	147.105	2012
ISR	AUT	Directed	72.662	1991
ISR	AUT	Directed	184.097	2010
ISR	AUT	Directed	93.903	2000
ISR	AUT	Directed	81.487	2002
ISR	AUT	Directed	90.312	1998
ISR	AUT	Directed	102.612	1999
ISR	AUT	Directed	71.827	2003
ISR	AUT	Directed	79.352	1993
ISR	AUT	Directed	86.846	2006
ISR	AUT	Directed	79.852	1992
ISR	AUT	Directed	80.605	1995
ISR	AUT	Directed	81.582	2004
ISR	AUT	Directed	67.853	2001
ISR	AUT	Directed	75.723	1990
ISR	AUT	Directed	130.054	2008
ISR	AUT	Directed	113.956	2013
ISR	AUT	Directed	149.393	2014
ISR	AUT	Directed	122.839	2015
ISR	AUT	Directed	100.495	2016
ISR	AUT	Directed	118.511	2017
ISR	AUT	Directed	134.603	2018
JOR	AUT	Directed	7.712	2012
JOR	AUT	Directed	0.191	2000
JOR	AUT	Directed	0.429	1994
JOR	AUT	Directed	3.074	2006
JOR	AUT	Directed	8.556	2009
JOR	AUT	Directed	0.588	2002
JOR	AUT	Directed	1.014	1998
JOR	AUT	Directed	1.675	1997
JOR	AUT	Directed	1.034	2005
JOR	AUT	Directed	2.741	1996
JOR	AUT	Directed	1.113	2003
JOR	AUT	Directed	0.722	1991
JOR	AUT	Directed	1.846	1995
JOR	AUT	Directed	4.966	1990
JOR	AUT	Directed	0.432	1999
JOR	AUT	Directed	4.076	2007
JOR	AUT	Directed	4.838	2010
JOR	AUT	Directed	0.557	1992
JOR	AUT	Directed	0.563	2001
JOR	AUT	Directed	5.649	2008
JOR	AUT	Directed	7.385	2011
JOR	AUT	Directed	3.397	2013
JOR	AUT	Directed	1.158	1993
JOR	AUT	Directed	0.519	2004
JOR	AUT	Directed	2.458	2014
JOR	AUT	Directed	4.866	2015
JOR	AUT	Directed	3.36	2016
JOR	AUT	Directed	3.715	2017
JOR	AUT	Directed	2.692	2018
KWT	AUT	Directed	0.043	1996
KWT	AUT	Directed	1.617	2008
KWT	AUT	Directed	309.713	2012
KWT	AUT	Directed	0.013	1992
KWT	AUT	Directed	0.17	2004
KWT	AUT	Directed	0.626	2009
KWT	AUT	Directed	0.059	2000
KWT	AUT	Directed	0.371	2007
KWT	AUT	Directed	0.08	2001
KWT	AUT	Directed	0.286	1993
KWT	AUT	Directed	0.618	2003
KWT	AUT	Directed	0.29	2002
KWT	AUT	Directed	0.833	2010
KWT	AUT	Directed	0.759	1998
KWT	AUT	Directed	0.127	2006
KWT	AUT	Directed	1.135	1997
KWT	AUT	Directed	0.64	1999
KWT	AUT	Directed	0.077	1994
KWT	AUT	Directed	1.977	2011
KWT	AUT	Directed	0.322	1990
KWT	AUT	Directed	0.068	1995
KWT	AUT	Directed	302.008	2013
KWT	AUT	Directed	0.485	2005
KWT	AUT	Directed	331.244	2014
KWT	AUT	Directed	22.989	2015
KWT	AUT	Directed	0.815	2016
KWT	AUT	Directed	0.749	2017
KWT	AUT	Directed	1.549	2018
LBN	AUT	Directed	2.91	2006
LBN	AUT	Directed	2.324	2007
LBN	AUT	Directed	1.009	1992
LBN	AUT	Directed	0.921	2001
LBN	AUT	Directed	0.437	2002
LBN	AUT	Directed	1.657	2009
LBN	AUT	Directed	3.13	2013
LBN	AUT	Directed	0.431	1990
LBN	AUT	Directed	1.587	1998
LBN	AUT	Directed	1.02	2005
LBN	AUT	Directed	2.707	2010
LBN	AUT	Directed	1.887	2011
LBN	AUT	Directed	0.768	2000
LBN	AUT	Directed	0.264	1993
LBN	AUT	Directed	2.102	2012
LBN	AUT	Directed	0.318	1994
LBN	AUT	Directed	1.016	1999
LBN	AUT	Directed	0.612	2003
LBN	AUT	Directed	0.584	1995
LBN	AUT	Directed	1.036	1996
LBN	AUT	Directed	2.235	2008
LBN	AUT	Directed	0.699	2004
LBN	AUT	Directed	3.751	1991
LBN	AUT	Directed	0.665	1997
LBN	AUT	Directed	5.895	2014
LBN	AUT	Directed	3.658	2015
LBN	AUT	Directed	4.213	2016
LBN	AUT	Directed	3.608	2017
LBN	AUT	Directed	4.399	2018
OMN	AUT	Directed	0.192	2000
OMN	AUT	Directed	1.853	2003
OMN	AUT	Directed	0.34	2008
OMN	AUT	Directed	0.096	1992
OMN	AUT	Directed	0.984	2010
OMN	AUT	Directed	0.076	2001
OMN	AUT	Directed	0.052	1991
OMN	AUT	Directed	0.023	1990
OMN	AUT	Directed	0.028	1993
OMN	AUT	Directed	0.354	2006
OMN	AUT	Directed	0.38	2007
OMN	AUT	Directed	0.658	2004
OMN	AUT	Directed	2.825	2009
OMN	AUT	Directed	8.248	2011
OMN	AUT	Directed	0.956	1997
OMN	AUT	Directed	0.103	1999
OMN	AUT	Directed	0.13	1994
OMN	AUT	Directed	3.928	2012
OMN	AUT	Directed	0.031	1996
OMN	AUT	Directed	0.072	1998
OMN	AUT	Directed	0.099	2002
OMN	AUT	Directed	0.052	1995
OMN	AUT	Directed	0.579	2005
OMN	AUT	Directed	7.914	2013
OMN	AUT	Directed	2.539	2014
OMN	AUT	Directed	1.983	2015
OMN	AUT	Directed	1.354	2016
OMN	AUT	Directed	1.159	2017
OMN	AUT	Directed	2.348	2018
QAT	AUT	Directed	19.306	1994
QAT	AUT	Directed	1.635	2009
QAT	AUT	Directed	0.966	2008
QAT	AUT	Directed	0.021	2000
QAT	AUT	Directed	0.069	2003
QAT	AUT	Directed	0.059	2002
QAT	AUT	Directed	0.579	2007
QAT	AUT	Directed	5.307	2011
QAT	AUT	Directed	4.143	2012
QAT	AUT	Directed	0.044	1993
QAT	AUT	Directed	3.4	2005
QAT	AUT	Directed	0.342	2006
QAT	AUT	Directed	0.217	2004
QAT	AUT	Directed	4.979	2013
QAT	AUT	Directed	0.015	1996
QAT	AUT	Directed	0.368	1990
QAT	AUT	Directed	0.103	1999
QAT	AUT	Directed	3.356	2010
QAT	AUT	Directed	0.066	1997
QAT	AUT	Directed	0.069	1998
QAT	AUT	Directed	0.014	1995
QAT	AUT	Directed	0.026	2001
QAT	AUT	Directed	32.537	2014
QAT	AUT	Directed	35.618	2015
QAT	AUT	Directed	11.473	2016
QAT	AUT	Directed	22.421	2017
QAT	AUT	Directed	12.465	2018
SAU	AUT	Directed	198.534	1994
SAU	AUT	Directed	294.019	2007
SAU	AUT	Directed	142.065	2009
SAU	AUT	Directed	372.825	2004
SAU	AUT	Directed	677.63	2012
SAU	AUT	Directed	103.404	2000
SAU	AUT	Directed	10.028	2010
SAU	AUT	Directed	371.023	2008
SAU	AUT	Directed	162.095	1997
SAU	AUT	Directed	150.681	2002
SAU	AUT	Directed	59.711	1999
SAU	AUT	Directed	41.35	1990
SAU	AUT	Directed	172.047	1995
SAU	AUT	Directed	112.926	2001
SAU	AUT	Directed	181.231	1993
SAU	AUT	Directed	471.569	2013
SAU	AUT	Directed	172.287	1996
SAU	AUT	Directed	333.183	2003
SAU	AUT	Directed	371.168	2006
SAU	AUT	Directed	43.139	1991
SAU	AUT	Directed	142.956	1992
SAU	AUT	Directed	404.124	2005
[truncated: 758,157 more rows]
